# Supplementary material for: Proteomic Analysis of the Senescence-Associated Secretory Phenotype: GDF-15, IGFBP-2, and Cystatin-C Are Associated With Multiple Aging Traits
Source: J Gerontol A Biol Sci Med Sci. 2023 Nov 20;79(3):glad265. doi: 10.1093/gerona/glad265 (PMC10876076; doi:10.1093/gerona/glad265)
Supplement: glad265_suppl_Supplementary_Tables_S1-S5 [file glad265_suppl_supplementary_tables_s1-s5.xlsx]

## Sheet: eTable1
uniprot_id	gene_symbol	on_somascan_panel
P49588	AARS	no
P60709	ACTB	no
Q562R1	ACTBL2	no
P63261	ACTG1	no
P12814	ACTN1	no
O43707	ACTN4	no
O00468	AGRN	no
Q09666	AHNAK	no
P14550	AKR1A1	yes
P15121	AKR1B1	no
Q13740	ALCAM	yes
P04075	ALDOA	yes
P09972	ALDOC	no
P05067	APP	yes
P52565	ARHGDIA	no
P80723	BASP1	no
P21810	BGN	yes
P09871	C1S	no
P01024	C3	yes
Q05682	CALD1	no
P62158	CALM1	no
P27797	CALR	yes
O43852	CALU	no
Q01518	CAP1	no
P16070	CD44	no
Q9Y240	CLEC11A	yes
O00299	CLIC1	yes
Q99715	COL12A1	no
P12109	COL6A1	no
P12110	COL6A2	no
P12111	COL6A3	no
P53621	COPA	no
Q9ULV4	CORO1C	no
Q14019	COTL1	yes
P01034	CST3	yes
Q96CG8	CTHRC1	no
P07858	CTSB	yes
P07339	CTSD	yes
Q9UBR2	CTSZ	yes
P09341	CXCL1	yes
Q16555	DPYSL2	no
Q16610	ECM1	yes
P13639	EEF2	no
O95967	EFEMP2	no
P60842	EIF4A1	no
Q9Y6C2	EMILIN1	no
P06733	ENO1	yes
P13929	ENO3	no
P15311	EZR	no
P35555	FBN1	no
Q96AY3	FKBP10	no
P62942	FKBP1A	no
P21333	FLNA	no
O75369	FLNB	no
Q14315	FLNC	no
P02751	FN1	yes
Q14697	GANAB	no
P04406	GAPDH	yes
Q99988	GDF15	yes
P50395	GDI2	yes
Q04760	GLO1	no
P06744	GPI	yes
P06396	GSN	yes
P78417	GSTO1	no
P09211	GSTP1	yes
P06865	HEXA	no
P07686	HEXB	no
P17096	HMGA1	no
P09429	HMGB1	yes
P22626	HNRNPA2B1	yes
P07900	HSP90AA1	yes
P08238	HSP90AB1	yes
P14625	HSP90B1	no
P0DMV8	HSPA1A	yes
P0DMV9	HSPA1B	no
P11021	HSPA5	no
P11142	HSPA8	yes
P61604	HSPE1	no
P98160	HSPG2	no
P01344	IGF2	no
P18065	IGFBP2	yes
P17936	IGFBP3	yes
P22692	IGFBP4	yes
P24593	IGFBP5	yes
Q16270	IGFBP7	yes
P46940	IQGAP1	no
P13645	KRT10	no
P35908	KRT2	no
P07942	LAMB1	yes
Q14847	LASP1	no
P00338	LDHA	no
P07195	LDHB	yes
P09382	LGALS1	no
Q08380	LGALS3BP	yes
P02545	LMNA	no
Q9Y4K0	LOXL2	no
Q14766	LTBP1	no
P40925	MDH1	yes
P40926	MDH2	no
P14174	MIF	yes
P03956	MMP1	yes
P08253	MMP2	yes
Q9UBG0	MRC2	yes
P26038	MSN	yes
Q969H8	MYDGF	no
P35579	MYH9	no
P19105	MYL12A	no
O14950	MYL12B	no
P60660	MYL6	no
Q14112	NID2	yes
P22392	NME2	yes
P61916	NPC2	no
P06748	NPM1	no
Q02818	NUCB1	no
P07237	P4HB	yes
Q99497	PARK7	yes
P30101	PDIA3	yes
O00151	PDLIM1	no
P30086	PEBP1	yes
P07737	PFN1	no
P18669	PGAM1	yes
P00558	PGK1	yes
P14618	PKM	yes
Q15149	PLEC	no
Q02809	PLOD1	no
O00469	PLOD2	no
O60568	PLOD3	no
P13797	PLS3	no
Q15063	POSTN	yes
A5A3E0	POTEF	no
P62937	PPIA	yes
P23284	PPIB	yes
P42785	PRCP	no
Q06830	PRDX1	yes
P32119	PRDX2	no
P30041	PRDX6	yes
P14314	PRKCSH	no
P07602	PSAP	no
P25788	PSMA3	no
P28072	PSMB6	no
Q06323	PSME1	yes
P26022	PTX3	no
Q92626	PXDN	no
O00391	QSOX1	no
Q15293	RCN1	no
P31949	S100A11	no
P05121	SERPINE1	yes
P05155	SERPING1	yes
P50454	SERPINH1	no
Q9H299	SH3BGRL3	no
P00441	SOD1	yes
P52823	STC1	yes
Q01995	TAGLN	no
P37802	TAGLN2	yes
P37837	TALDO1	no
O75347	TBCA	no
Q15582	TGFBI	yes
P07996	THBS1	yes
P01033	TIMP1	yes
P16035	TIMP2	yes
P29401	TKT	yes
Q9Y490	TLN1	no
P24821	TNC	yes
O43399	TPD52L2	no
P60174	TPI1	yes
P07951	TPM2	yes
Q16881	TXNRD1	no
P09936	UCHL1	yes
Q6EMK4	VASN	no
P13611	VCAN	no
P18206	VCL	no
P08670	VIM	no
O75083	WDR1	no
P31946	YWHAB	yes
P62258	YWHAE	yes
P27348	YWHAQ	yes
P63104	YWHAZ	yes

## Sheet: eTable2
reactome_id	reactome_descrip	gene_ratio	bg_ratio	pval	pval_adjusted	qval	pval_sasp_soma	qval_sasp_soma
R-HSA-1474244	Homo sapiens : Extracellular matrix organization	36/156	301/10870	1.65618e-23	6.33391e-21	4.30548e-21	8.16616e-11	4.01554e-09
R-HSA-381426	Homo sapiens : Regulation of Insulin-like Growth Factor (IGF) transport and uptake by Insulin-like Growth Factor Binding Proteins (IGFBPs)	26/156	125/10870	2.14709e-23	6.33391e-21	4.30548e-21	2.29479e-15	3.94946e-13
R-HSA-114608	Homo sapiens : Platelet degranulation	25/156	129/10870	1.03603e-21	2.03753e-19	1.38501e-19	3.90541e-11	2.70666e-09
R-HSA-76005	Homo sapiens : Response to elevated platelet cytosolic Ca2+	25/156	134/10870	2.79144e-21	4.11737e-19	2.79878e-19	6.13028e-11	3.51684e-09
R-HSA-8957275	Homo sapiens : Post-translational protein phosphorylation	22/156	108/10870	1.06645e-19	1.25841e-17	8.55404e-18	4.63804e-12	5.32154e-10
R-HSA-6798695	Homo sapiens : Neutrophil degranulation	37/156	481/10870	1.52986e-17	1.50436e-15	1.02259e-15	1.99029e-15	3.94946e-13
R-HSA-76002	Homo sapiens : Platelet activation, signaling and aggregation	26/156	263/10870	4.86007e-15	4.09634e-13	2.78449e-13	1.43903e-08	4.9533e-07
R-HSA-70263	Homo sapiens : Gluconeogenesis	11/156	34/10870	8.03287e-13	5.92424e-11	4.027e-11	3.9317e-11	2.70666e-09
R-HSA-71387	Homo sapiens : Metabolism of carbohydrates	23/156	295/10870	3.02004e-11	1.82083e-09	1.23771e-09	4.57673e-07	1.3128e-05
R-HSA-1474290	Homo sapiens : Collagen formation	14/156	90/10870	3.08615e-11	1.82083e-09	1.23771e-09	0.0217136	0.0818812
R-HSA-3000178	Homo sapiens : ECM proteoglycans	12/156	76/10870	7.01718e-10	3.76376e-08	2.55842e-08	1.03631e-05	0.000169861
R-HSA-1474228	Homo sapiens : Degradation of the extracellular matrix	15/156	140/10870	1.33981e-09	6.58739e-08	4.47778e-08	3.70345e-06	7.08204e-05
R-HSA-70326	Homo sapiens : Glucose metabolism	12/156	91/10870	5.93217e-09	2.69229e-07	1.83009e-07	7.45929e-09	2.85285e-07
R-HSA-6802948	Homo sapiens : Signaling by high-kinase activity BRAF mutants	8/156	36/10870	3.23514e-08	1.34227e-06	9.12405e-07	0.00170091	0.0121973
R-HSA-1650814	Homo sapiens : Collagen biosynthesis and modifying enzymes	10/156	67/10870	3.41254e-08	1.34227e-06	9.12405e-07	0.0726386	0.192331
R-HSA-70171	Homo sapiens : Glycolysis	10/156	71/10870	6.04924e-08	2.23066e-06	1.51629e-06	1.89681e-08	5.93546e-07
R-HSA-5674135	Homo sapiens : MAP2K and MAPK activation	8/156	40/10870	7.83161e-08	2.71803e-06	1.84758e-06	0.00230951	0.0158991
R-HSA-449147	Homo sapiens : Signaling by Interleukins	23/156	462/10870	1.67655e-07	5.49535e-06	3.73547e-06	5.61263e-09	2.41491e-07
R-HSA-6802946	Homo sapiens : Signaling by moderate kinase activity BRAF mutants	8/156	47/10870	2.94114e-07	7.54466e-06	5.12848e-06	0.00366704	0.0217626
R-HSA-6802949	Homo sapiens : Signaling by RAS mutants	8/156	47/10870	2.94114e-07	7.54466e-06	5.12848e-06	0.00366704	0.0217626
R-HSA-6802955	Homo sapiens : Paradoxical activation of RAF signaling by kinase inactive BRAF	8/156	47/10870	2.94114e-07	7.54466e-06	5.12848e-06	0.00366704	0.0217626
R-HSA-9020591	Homo sapiens : Interleukin-12 signaling	8/156	47/10870	2.94114e-07	7.54466e-06	5.12848e-06	5.9203e-07	1.56756e-05
R-HSA-9649948	Homo sapiens : Signaling downstream of RAS mutants	8/156	47/10870	2.94114e-07	7.54466e-06	5.12848e-06	0.00366704	0.0217626
R-HSA-216083	Homo sapiens : Integrin cell surface interactions	10/156	85/10870	3.45223e-07	8.48672e-06	5.76885e-06	0.0186865	0.0722706
R-HSA-6802952	Homo sapiens : Signaling by BRAF and RAF1 fusions	9/156	67/10870	4.30633e-07	1.01629e-05	6.90826e-06	0.00986029	0.0478326
R-HSA-3299685	Homo sapiens : Detoxification of Reactive Oxygen Species	7/156	37/10870	7.85976e-07	1.78356e-05	1.21238e-05	4.09412e-06	7.41705e-05
R-HSA-8950505	Homo sapiens : Gene and protein expression by JAK-STAT signaling after Interleukin-12 stimulation	7/156	38/10870	9.51933e-07	2.08015e-05	1.41398e-05	4.69027e-06	8.07221e-05
R-HSA-447115	Homo sapiens : Interleukin-12 family signaling	8/156	57/10870	1.36878e-06	2.88421e-05	1.96054e-05	1.89917e-06	4.08571e-05
R-HSA-9656223	Homo sapiens : Signaling by RAF1 mutants	7/156	43/10870	2.28878e-06	4.57006e-05	3.1065e-05	0.0328073	0.110712
R-HSA-2022090	Homo sapiens : Assembly of collagen fibrils and other multimeric structures	8/156	61/10870	2.32376e-06	4.57006e-05	3.1065e-05	0.334035	0.367343
R-HSA-6802957	Homo sapiens : Oncogenic MAPK signaling	9/156	84/10870	3.01244e-06	5.73335e-05	3.89725e-05	0.0181114	0.0708423
R-HSA-1442490	Homo sapiens : Collagen degradation	8/156	64/10870	3.36785e-06	6.20946e-05	4.22089e-05	0.000832997	0.0063717
R-HSA-5357801	Homo sapiens : Programmed Cell Death	13/156	210/10870	9.88952e-06	0.000171612	0.000116653	7.03497e-05	0.000835004
R-HSA-109581	Homo sapiens : Apoptosis	12/156	180/10870	1.04272e-05	0.000175773	0.000119482	0.000180695	0.00200636
R-HSA-8862803	Homo sapiens : Deregulated CDK5 triggers multiple neurodegenerative pathways in Alzheimer's disease models	5/156	22/10870	1.2344e-05	0.000191657	0.000130279	0.000392049	0.00385564
R-HSA-8863678	Homo sapiens : Neurodegenerative Diseases	5/156	22/10870	1.2344e-05	0.000191657	0.000130279	0.000392049	0.00385564
R-HSA-9613829	Homo sapiens : Chaperone Mediated Autophagy	5/156	22/10870	1.2344e-05	0.000191657	0.000130279	1.18272e-05	0.000185048
R-HSA-3000171	Homo sapiens : Non-integrin membrane-ECM interactions	7/156	59/10870	1.99946e-05	0.000300174	0.000204043	0.000611723	0.00519874
R-HSA-445355	Homo sapiens : Smooth Muscle Contraction	6/156	40/10870	2.03508e-05	0.000300174	0.000204043	0.233799	0.308337
R-HSA-3560782	Homo sapiens : Diseases associated with glycosaminoglycan metabolism	6/156	41/10870	2.35591e-05	0.000337891	0.000229681	0.238893	0.311475
R-HSA-9734009	Homo sapiens : Defective Intrinsic Pathway for Apoptosis	5/156	25/10870	2.40532e-05	0.000337891	0.000229681	0.000577243	0.00519874
R-HSA-75035	Homo sapiens : Chk1/Chk2(Cds1) mediated inactivation of Cyclin B:Cdk1 complex	4/156	13/10870	2.63863e-05	0.000362045	0.0002461	1.20937e-06	2.97341e-05
R-HSA-5628897	Homo sapiens : TP53 Regulates Metabolic Genes	8/156	87/10870	3.36473e-05	0.00045118	0.000306689	2.26047e-05	0.000324199
R-HSA-2024101	Homo sapiens : CS/DS degradation	4/156	14/10870	3.65289e-05	0.000468523	0.000318479	0.0888946	0.20399
R-HSA-3371568	Homo sapiens : Attenuation phase	4/156	14/10870	3.65289e-05	0.000468523	0.000318479	1.68465e-06	3.86583e-05
R-HSA-373755	Homo sapiens : Semaphorin interactions	7/156	65/10870	3.79706e-05	0.000476653	0.000324005	0.068907	0.188186
R-HSA-1566948	Homo sapiens : Elastic fibre formation	6/156	45/10870	4.07047e-05	0.000500328	0.000340098	0.258936	0.329428
R-HSA-111447	Homo sapiens : Activation of BAD and translocation to mitochondria	4/156	15/10870	4.9257e-05	0.000593094	0.000403156	2.28576e-06	4.62814e-05
R-HSA-1445148	Homo sapiens : Translocation of SLC2A4 (GLUT4) to the plasma membrane	7/156	72/10870	7.38809e-05	0.000865999	0.000588663	0.00129616	0.00969898
R-HSA-1793185	Homo sapiens : Chondroitin sulfate/dermatan sulfate metabolism	6/156	50/10870	7.48576e-05	0.000865999	0.000588663	0.28326	0.350723
R-HSA-9711123	Homo sapiens : Cellular response to chemical stress	10/156	160/10870	0.000100089	0.00113563	0.000771945	0.000649126	0.00519874
R-HSA-9662361	Homo sapiens : Sensory processing of sound by outer hair cells of the cochlea	6/156	54/10870	0.000116055	0.00129193	0.000878188	0.0496392	0.153931
R-HSA-9706574	Homo sapiens : RHOBTB GTPase Cycle	5/156	35/10870	0.000130908	0.00143029	0.000972242	0.0223608	0.0818812
R-HSA-5663202	Homo sapiens : Diseases of signal transduction by growth factor receptors and second messengers	17/156	433/10870	0.000156167	0.00165318	0.00112375	0.0665739	0.186804
R-HSA-6785807	Homo sapiens : Interleukin-4 and Interleukin-13 signaling	8/156	108/10870	0.000157253	0.00165318	0.00112375	7.67896e-05	0.00088106
R-HSA-3560783	Homo sapiens : Defective B4GALT7 causes EDS, progeroid type	4/156	20/10870	0.000165318	0.00165318	0.00112375	0.124563	0.217644
R-HSA-3560801	Homo sapiens : Defective B3GAT3 causes JDSSDHD	4/156	20/10870	0.000165318	0.00165318	0.00112375	0.124563	0.217644
R-HSA-4420332	Homo sapiens : Defective B3GALT6 causes EDSP2 and SEMDJL1	4/156	20/10870	0.000165318	0.00165318	0.00112375	0.124563	0.217644
R-HSA-2129379	Homo sapiens : Molecules associated with elastic fibres	5/156	38/10870	0.000195515	0.00192256	0.00130686	0.22351	0.299356
R-HSA-450531	Homo sapiens : Regulation of mRNA stability by proteins that bind AU-rich elements	7/156	88/10870	0.000262934	0.00254313	0.00172869	0.00028325	0.0030468
R-HSA-9013418	Homo sapiens : RHOBTB2 GTPase cycle	4/156	23/10870	0.000292182	0.00278044	0.00189001	0.0100054	0.0478326
R-HSA-373760	Homo sapiens : L1CAM interactions	8/156	119/10870	0.000306775	0.00287297	0.0019529	0.00792725	0.040726
R-HSA-381183	Homo sapiens : ATF6 (ATF6-alpha) activates chaperone genes	3/156	10/10870	0.000323132	0.00297887	0.00202489	0.0643233	0.182982
R-HSA-3371571	Homo sapiens : HSF1-dependent transactivation	4/156	24/10870	0.000346725	0.00309951	0.0021069	1.70095e-05	0.000254558
R-HSA-5625740	Homo sapiens : RHO GTPases activate PKNs	7/156	95/10870	0.000420974	0.00370708	0.00251989	0.00357838	0.0217626
R-HSA-9614399	Homo sapiens : Regulation of localization of FOXO transcription factors	3/156	11/10870	0.000439636	0.00381449	0.0025929	4.42623e-05	0.000585982
R-HSA-1971475	Homo sapiens : A tetrasaccharide linker sequence is required for GAG synthesis	4/156	26/10870	0.00047705	0.00402085	0.00273317	0.158854	0.245198
R-HSA-901042	Homo sapiens : Calnexin/calreticulin cycle	4/156	26/10870	0.00047705	0.00402085	0.00273317	0.0126896	0.0552059
R-HSA-437239	Homo sapiens : Recycling pathway of L1	5/156	47/10870	0.000538597	0.0044135	0.00300008	0.268762	0.338867
R-HSA-3000170	Homo sapiens : Syndecan interactions	4/156	27/10870	0.000553805	0.00444433	0.00302104	0.000727167	0.0056886
R-HSA-264870	Homo sapiens : Caspase-mediated cleavage of cytoskeletal proteins	3/156	12/10870	0.000580023	0.00444433	0.00302104	0.0766895	0.192606
R-HSA-3371511	Homo sapiens : HSF1 activation	3/156	12/10870	0.000580023	0.00444433	0.00302104	5.87359e-05	0.000748796
R-HSA-381033	Homo sapiens : ATF6 (ATF6-alpha) activates chaperones	3/156	12/10870	0.000580023	0.00444433	0.00302104	0.0766895	0.192606
R-HSA-879415	Homo sapiens : Advanced glycosylation endproduct receptor signaling	3/156	13/10870	0.000746114	0.00564368	0.0038363	0.00321927	0.0213097
R-HSA-9659379	Homo sapiens : Sensory processing of sound	6/156	76/10870	0.00075821	0.00566258	0.00384914	0.0901935	0.2056
R-HSA-1236975	Homo sapiens : Antigen processing-Cross presentation	7/156	105/10870	0.000769652	0.00567618	0.00385838	0.000640009	0.00519874
R-HSA-114452	Homo sapiens : Activation of BH3-only proteins	4/156	30/10870	0.000836358	0.00609199	0.00414103	4.25709e-05	0.000585982
R-HSA-75153	Homo sapiens : Apoptotic execution phase	5/156	52/10870	0.000861527	0.00619879	0.00421363	0.0463846	0.146478
R-HSA-5339562	Homo sapiens : Uptake and actions of bacterial toxins	4/156	31/10870	0.000949631	0.00675039	0.00458858	0.0177742	0.0703225
R-HSA-9700206	Homo sapiens : Signaling by ALK in cancer	5/156	55/10870	0.00111409	0.0077331	0.00525657	0.0512967	0.156256
R-HSA-9725370	Homo sapiens : Signaling by ALK fusions and activated point mutants	5/156	55/10870	0.00111409	0.0077331	0.00525657	0.0512967	0.156256
R-HSA-1592389	Homo sapiens : Activation of Matrix Metalloproteinases	4/156	33/10870	0.00120781	0.0082013	0.00557484	6.26186e-05	0.000769785
R-HSA-450408	Homo sapiens : AUF1 (hnRNP D0) binds and destabilizes mRNA	5/156	56/10870	0.00120934	0.0082013	0.00557484	0.00600847	0.0328282
R-HSA-532668	Homo sapiens : N-glycan trimming in the ER and Calnexin/Calreticulin cycle	4/156	35/10870	0.0015115	0.0101339	0.00688854	0.0223608	0.0818812
R-HSA-3371556	Homo sapiens : Cellular response to heat stress	6/156	89/10870	0.00173039	0.0113437	0.00771088	0.000298578	0.00311435
R-HSA-2029482	Homo sapiens : Regulation of actin dynamics for phagocytic cup formation	5/156	61/10870	0.00177846	0.0115307	0.007838	0.061646	0.178313
R-HSA-1236974	Homo sapiens : ER-Phagosome pathway	6/156	90/10870	0.00183241	0.0117513	0.00798797	0.00294413	0.0198706
R-HSA-1630316	Homo sapiens : Glycosaminoglycan metabolism	7/156	124/10870	0.00203055	0.0126668	0.00861028	0.563422	0.49855
R-HSA-2682334	Homo sapiens : EPH-Ephrin signaling	6/156	92/10870	0.00205007	0.0126668	0.00861028	0.458814	0.438954
R-HSA-111465	Homo sapiens : Apoptotic cleavage of cellular proteins	4/156	38/10870	0.00206104	0.0126668	0.00861028	0.22351	0.299356
R-HSA-381119	Homo sapiens : Unfolded Protein Response (UPR)	6/156	94/10870	0.00228673	0.013909	0.00945464	0.466021	0.441899
R-HSA-5673001	Homo sapiens : RAF/MAP kinase cascade	11/156	280/10870	0.00233087	0.0140328	0.00953878	0.11449	0.217644
R-HSA-195258	Homo sapiens : RHO GTPase Effectors	12/156	327/10870	0.00262311	0.0156327	0.0106263	0.170926	0.253818
R-HSA-5684996	Homo sapiens : MAPK1/MAPK3 signaling	11/156	286/10870	0.00274671	0.0159808	0.0108629	0.121162	0.217644
R-HSA-9662360	Homo sapiens : Sensory processing of sound by inner hair cells of the cochlea	5/156	69/10870	0.00306559	0.0173913	0.0118217	0.368718	0.384596
R-HSA-3781865	Homo sapiens : Diseases of glycosylation	7/156	143/10870	0.00450097	0.0245886	0.0167141	0.244607	0.316528
R-HSA-8852276	Homo sapiens : The role of GTSE1 in G2/M progression after G2 checkpoint	5/156	77/10870	0.00491883	0.0266248	0.0180982	0.0143669	0.0603078
R-HSA-1236978	Homo sapiens : Cross-presentation of soluble exogenous antigens (endosomes)	4/156	49/10870	0.0052378	0.0278638	0.0189404	0.0416595	0.13528
R-HSA-983170	Homo sapiens : Antigen Presentation: Folding, assembly and peptide loading of class I MHC	3/156	25/10870	0.0052894	0.0278638	0.0189404	0.0117634	0.0525857
R-HSA-9660826	Homo sapiens : Purinergic signaling in leishmaniasis infection	3/156	26/10870	0.00591709	0.0306236	0.0208164	0.000649446	0.00519874
R-HSA-9664424	Homo sapiens : Cell recruitment (pro-inflammatory response)	3/156	26/10870	0.00591709	0.0306236	0.0208164	0.000649446	0.00519874
R-HSA-1168372	Homo sapiens : Downstream signaling events of B Cell Receptor (BCR)	5/156	83/10870	0.00675061	0.034335	0.0233392	0.104618	0.21394
R-HSA-5683057	Homo sapiens : MAPK family signaling cascades	11/156	325/10870	0.00713207	0.0359652	0.0244473	0.168345	0.253818
R-HSA-9604323	Homo sapiens : Negative regulation of NOTCH4 signaling	4/156	54/10870	0.00739866	0.0369933	0.0251462	0.0496392	0.153931
R-HSA-2029480	Homo sapiens : Fcgamma receptor (FCGR) dependent phagocytosis	5/156	86/10870	0.00782554	0.0378539	0.0257312	0.110983	0.217054
R-HSA-109606	Homo sapiens : Intrinsic Pathway for Apoptosis	4/156	55/10870	0.00789157	0.0378539	0.0257312	0.00046763	0.00435035
R-HSA-1638091	Homo sapiens : Heparan sulfate/heparin (HS-GAG) metabolism	4/156	55/10870	0.00789157	0.0378539	0.0257312	0.306796	0.357975
R-HSA-3371497	Homo sapiens : HSP90 chaperone cycle for steroid hormone receptors (SHR) in the presence of ligand	4/156	55/10870	0.00789157	0.0378539	0.0257312	0.00046763	0.00435035
R-HSA-71406	Homo sapiens : Pyruvate metabolism and Citric Acid (TCA) cycle	4/156	55/10870	0.00789157	0.0378539	0.0257312	0.306796	0.357975
R-HSA-3000157	Homo sapiens : Laminin interactions	3/156	30/10870	0.00886176	0.0418275	0.0284323	0.0166982	0.06762
R-HSA-186797	Homo sapiens : Signaling by PDGF	4/156	58/10870	0.00949835	0.0444764	0.0302328	0.32055	0.364763
R-HSA-70268	Homo sapiens : Pyruvate metabolism	3/156	31/10870	0.00970949	0.0451071	0.0306616	0.186415	0.264057
R-HSA-2022923	Homo sapiens : Dermatan sulfate biosynthesis	2/156	11/10870	0.0103388	0.0469221	0.0318953	0.0705267	0.188186
R-HSA-2025928	Homo sapiens : Calcineurin activates NFAT	2/156	11/10870	0.0103388	0.0469221	0.0318953	0.0705267	0.188186
R-HSA-69481	Homo sapiens : G2/M Checkpoints	7/156	168/10870	0.010586	0.0473917	0.0322145	0.00504937	0.028033
R-HSA-162909	Homo sapiens : Host Interactions of HIV factors	6/156	130/10870	0.0110132	0.0488555	0.0332096	0.212818	0.289905
R-HSA-430116	Homo sapiens : GP1b-IX-V activation signalling	2/156	12/10870	0.0122905	0.0533192	0.0362437	0.0766895	0.192606
R-HSA-9700645	Homo sapiens : ALK mutants bind TKIs	2/156	12/10870	0.0122905	0.0533192	0.0362437	0.0766895	0.192606
R-HSA-432720	Homo sapiens : Lysosome Vesicle Biogenesis	3/156	35/10870	0.0135612	0.0575621	0.0391278	0.00156656	0.0114729
R-HSA-9615710	Homo sapiens : Late endosomal microautophagy	3/156	35/10870	0.0135612	0.0575621	0.0391278	0.0223608	0.0818812
R-HSA-5358346	Homo sapiens : Hedgehog ligand biogenesis	4/156	65/10870	0.0140364	0.0591535	0.0402096	0.068907	0.188186
R-HSA-1679131	Homo sapiens : Trafficking and processing of endosomal TLR	2/156	13/10870	0.0143895	0.0597874	0.0406405	0.0828121	0.19795
R-HSA-156590	Homo sapiens : Glutathione conjugation	3/156	36/10870	0.0146412	0.0604077	0.0410622	0.0235761	0.0854226
R-HSA-5689603	Homo sapiens : UCH proteinases	5/156	102/10870	0.0156104	0.0639593	0.0434763	0.146461	0.235012
R-HSA-9020702	Homo sapiens : Interleukin-1 signaling	5/156	103/10870	0.0162224	0.0655563	0.0445619	0.0307676	0.108067
R-HSA-9645723	Homo sapiens : Diseases of programmed cell death	5/156	103/10870	0.0162224	0.0655563	0.0445619	0.0307676	0.108067
R-HSA-162594	Homo sapiens : Early Phase of HIV Life Cycle	2/156	14/10870	0.0166311	0.0658549	0.0447649	0.0888946	0.20399
R-HSA-3371453	Homo sapiens : Regulation of HSF1-mediated heat shock response	4/156	69/10870	0.0171552	0.0674769	0.0458675	0.0106835	0.0496942
R-HSA-354194	Homo sapiens : GRB2:SOS provides linkage to MAPK signaling for Integrins	2/156	15/10870	0.019011	0.0733103	0.0498327	0.0949373	0.208143
R-HSA-372708	Homo sapiens : p130Cas linkage to MAPK signaling for integrins	2/156	15/10870	0.019011	0.0733103	0.0498327	0.0949373	0.208143
R-HSA-71336	Homo sapiens : Pentose phosphate pathway	2/156	15/10870	0.019011	0.0733103	0.0498327	0.0949373	0.208143

## Sheet: eTable3
uniprot_id	gene_symbol	beta_meta	se_meta	zscore_meta	pval_meta	bonferroni_pval_meta	beta_blsa	pval_blsa	beta_inch	pval_inch	incons_beta_dir
Q99988	GDF15	0.0164864	0.000673805	24.4676	3.27235e-132	2.51971e-130	0.0148587	3.55899e-35	0.0172346	1.77916e-99	no
P18065	IGFBP2	0.0164942	0.00108337	15.2249	2.41546e-52	1.85991e-50	0.0130947	6.24664e-11	0.0179	6.59632e-44	no
P01034	CST3	0.00455007	0.000423374	10.7472	6.11127e-27	4.70568e-25	0.00267681	0.000994442	0.00524686	3.67246e-26	no
Q15063	POSTN	0.00582166	0.000643108	9.05238	1.39888e-19	1.07714e-17	0.00332041	0.00140918	0.00737035	2.12657e-19	no
P01033	TIMP1	0.00386684	0.000428126	9.03202	1.68538e-19	1.29774e-17	0.00415066	1.16995e-07	0.00374599	2.34244e-13	no
Q15582	TGFBI	0.00404358	0.000464132	8.71214	2.98198e-18	2.29613e-16	0.00385594	3.1586e-05	0.00410644	1.89696e-14	no
P07942	LAMB1	0.00427041	0.00058617	7.28528	3.20999e-13	2.47169e-11	0.00568216	4.9828e-05	0.00397073	7.63191e-10	no
P07858	CTSB	0.00401053	0.000551686	7.26958	3.60602e-13	2.77664e-11	0.00497571	1.84458e-05	0.0037295	2.69231e-09	no
P52823	STC1	0.00424791	0.000592339	7.17141	7.42278e-13	5.71554e-11	0.00336813	0.00719979	0.00450096	2.13675e-11	no
P09211	GSTP1	0.00501425	0.000739201	6.78334	1.17432e-11	9.04228e-10	0.00535687	1.63644e-05	0.0048268	1.52326e-07	no
P0DMV8	HSPA1A	0.00378045	0.000566782	6.67002	2.55768e-11	1.96941e-09	0.00273273	0.00986067	0.00420112	3.82287e-10	no
Q16610	ECM1	-0.00239788	0.000414813	-5.78063	7.44208e-09	5.7304e-07	-0.000223289	0.808748	-0.00294897	2.15397e-10	no
P24593	IGFBP5	-0.00207612	0.000381971	-5.43527	5.47121e-08	4.21283e-06	-0.00138271	0.10688	-0.00224773	1.37474e-07	no
P17936	IGFBP3	-0.00330955	0.000619826	-5.33948	9.32134e-08	7.17743e-06	-0.00240201	0.0212869	-0.00380497	7.92002e-07	no
P21810	BGN	0.00428985	0.000811882	5.28384	1.26507e-07	9.74101e-06	0.00406149	0.00433174	0.00439992	8.5185e-06	no
P07339	CTSD	0.00398204	0.000764134	5.21118	1.87645e-07	1.44486e-05	0.00394771	0.00281428	0.00399928	1.95435e-05	no
P03956	MMP1	0.0076464	0.00155317	4.92308	8.51933e-07	6.55988e-05	0.00498745	0.0993518	0.00859716	2.02758e-06	no
Q16270	IGFBP7	0.00199875	0.000443063	4.5112	6.44613e-06	0.000496352	0.00249435	0.0142088	0.00188273	0.000130689	no
P05155	SERPING1	0.00272165	0.000603342	4.51097	6.45323e-06	0.000496899	0.0041758	0.0013	0.00232123	0.000657446	no
P04075	ALDOA	-0.00371008	0.000838954	-4.42227	9.76712e-06	0.000752068	-0.000721509	0.668042	-0.00469907	1.20335e-06	no
P16035	TIMP2	0.00163703	0.00037695	4.34282	1.40664e-05	0.00108311	0.00184905	0.0171412	0.00157148	0.000268819	no
Q9UBR2	CTSZ	0.00238815	0.000577308	4.13671	3.52327e-05	0.00271292	0.00197816	0.116745	0.00249685	0.000120452	no
P18669	PGAM1	-0.00977843	0.00248249	-3.93897	8.18326e-05	0.00630111	-0.00159801	0.758054	-0.012208	1.57407e-05	no
Q9Y240	CLEC11A	0.00193097	0.000495397	3.89783	9.70588e-05	0.00747353	0.00099722	0.334799	0.00220922	9.068e-05	no
P07951	TPM2	0.0022405	0.000586902	3.81751	0.000134807	0.0103801	0.00222461	0.0637788	0.0022455	0.000846087	no
O00299	CLIC1	-0.00710749	0.00186933	-3.80215	0.000143444	0.0110452	0.00100421	0.778416	-0.0101745	3.54426e-06	no
Q14019	COTL1	0.00194911	0.000547329	3.56114	0.000369251	0.0284323	0.0042581	5.9101e-06	0.000765006	0.2558	no
P63104	YWHAZ	-0.0037419	0.00107628	-3.47671	0.000507614	0.0390863	0.00118245	0.642507	-0.00481204	5.07127e-05	no
P08238	HSP90AB1	-0.00278269	0.000841238	-3.30785	0.000940147	0.0723913	0.000484606	0.768103	-0.00394256	5.6695e-05	no
P06733	ENO1	-0.00775954	0.00235456	-3.29554	0.00098233	0.0756394	-0.00412619	0.335422	-0.00933256	0.000929171	no
P14618	PKM	-0.00645451	0.00196031	-3.29259	0.000992691	0.0764372	-0.00292549	0.505439	-0.00733199	0.000816442	no
P40925	MDH1	-0.00308642	0.000991085	-3.11418	0.00184456	0.142031	-0.000149377	0.931554	-0.00449891	0.00019134	no
P30101	PDIA3	-0.0031566	0.00102131	-3.09073	0.00199666	0.153743	0.00190758	0.321874	-0.00513867	1.99478e-05	no
P24821	TNC	0.00208004	0.000674531	3.08368	0.00204456	0.157431	0.00240792	0.0930614	0.00198684	0.00934512	no
Q13740	ALCAM	0.00108881	0.000357083	3.04919	0.0022946	0.176684	0.00240974	0.0017453	0.000726631	0.071433	no
P31946	YWHAB	-0.00359595	0.00128723	-2.79356	0.00521319	0.401416	0.00227874	0.362153	-0.00571383	0.000141473	no
P22392	NME2	-0.00466133	0.00168302	-2.76961	0.00561228	0.432146	-0.000981781	0.766308	-0.00595132	0.00234451	no
P62937	PPIA	-0.00281242	0.00105433	-2.6675	0.00764183	0.588421	0.000639958	0.779238	-0.00374832	0.00161408	no
P29401	TKT	-0.00327914	0.0013107	-2.50183	0.0123553	0.951358	0.000898796	0.711087	-0.00500019	0.0013249	no
P01024	C3	-0.000539942	0.000217298	-2.4848	0.0129625	0.998112	0.00050172	0.355904	-0.000738168	0.00184782	no
P60174	TPI1	-0.00349991	0.00150376	-2.32744	0.0199417	1	0.000975905	0.709371	-0.00570251	0.0019062	no
P08253	MMP2	0.00114177	0.000518649	2.20143	0.0277054	1	0.00218743	0.00849542	0.000475016	0.474182	no
P07900	HSP90AA1	-0.00297728	0.00136481	-2.18146	0.0291494	1	0.000494299	0.844703	-0.00441265	0.00653856	no
P09429	HMGB1	-0.000988026	0.00045876	-2.15369	0.0312646	1	0.000395205	0.746661	-0.00121437	0.0141317	no
P50395	GDI2	-0.00243884	0.0011527	-2.11575	0.0343658	1	0.00163542	0.431476	-0.00424749	0.00216583	no
P04406	GAPDH	0.00387901	0.00194243	1.99698	0.0458272	1	0.00396213	0.248732	0.00383993	0.103005	no
P06396	GSN	-0.00071682	0.000388233	-1.84637	0.0648391	1	0.000715031	0.403804	-0.00108711	0.0125623	no
P00441	SOD1	0.00105467	0.000605843	1.74083	0.0817137	1	0.00345072	0.0154122	0.000525486	0.432454	no
P27348	YWHAQ	-0.00111057	0.000639238	-1.73733	0.0823285	1	0.00329201	0.00522651	-0.00294462	0.000108698	no
Q08380	LGALS3BP	0.00140292	0.000820696	1.70942	0.0873727	1	-0.00104883	0.53413	0.00216306	0.0212937	no
P09341	CXCL1	0.00173924	0.0010719	1.62258	0.104679	1	0.00200091	0.439607	0.00168511	0.152427	no
P27797	CALR	-0.000745889	0.000523917	-1.42368	0.15454	1	0.000312873	0.812056	-0.000945361	0.0978818	no
Q06830	PRDX1	-0.00171215	0.00122724	-1.39512	0.16298	1	0.00111626	0.618071	-0.00292707	0.0460621	no
P14550	AKR1A1	-0.00125622	0.000954989	-1.31543	0.188366	1	0.00231184	0.219791	-0.00248999	0.024604	no
Q99497	PARK7	0.00108975	0.000855965	1.27313	0.202973	1	0.00328989	0.059026	0.000390021	0.691451	no
P22626	HNRNPA2B1	-0.000950039	0.000794338	-1.19601	0.231691	1	0.00173627	0.284704	-0.00179624	0.0486157	no
P05121	SERPINE1	-0.00179715	0.00152789	-1.17623	0.239503	1	-0.000372601	0.909327	-0.00219449	0.204067	no
P37802	TAGLN2	-0.00116266	0.00104729	-1.11016	0.266928	1	0.00343682	0.0386322	-0.00419271	0.00188109	no
Q14112	NID2	0.000697746	0.000634979	1.09885	0.271834	1	0.00193251	0.105441	0.000210385	0.779053	no
P14174	MIF	-0.00082799	0.000763087	-1.08505	0.277898	1	0.000701057	0.636597	-0.00137778	0.121507	no
P30086	PEBP1	-0.00110834	0.00105922	-1.04637	0.295391	1	0.00222667	0.240663	-0.00261743	0.0403296	no
P23284	PPIB	-0.000612152	0.000591175	-1.03548	0.300443	1	0.00112051	0.430794	-0.000974026	0.133994	no
P00558	PGK1	0.000646853	0.000625169	1.03469	0.300816	1	0.00415786	0.00308423	-0.000219812	0.752851	no
P30041	PRDX6	-0.0017005	0.00172462	-0.986012	0.324127	1	0.00284303	0.315937	-0.00436979	0.0443263	no
P62258	YWHAE	0.000341595	0.000504436	0.677184	0.498289	1	0.00174359	0.115492	-2.51718e-05	0.964564	no
Q9UBG0	MRC2	-0.000233581	0.000487474	-0.479165	0.631821	1	1.60249e-05	0.986443	-0.000324577	0.568682	no
P26038	MSN	0.000304635	0.000671234	0.453844	0.649941	1	0.00209847	0.219587	-2.23951e-05	0.975521	no
P07237	P4HB	0.000244847	0.000540397	0.453087	0.650486	1	0.000760122	0.577912	0.000149251	0.79976	no
P11142	HSPA8	-0.000260881	0.000597236	-0.436814	0.662246	1	0.00228521	0.0725396	-0.000980055	0.147325	no
P06744	GPI	-0.000441548	0.00105657	-0.417907	0.676015	1	0.00352622	0.110102	-0.00162128	0.177914	no
P05067	APP	-0.000606387	0.00146353	-0.414332	0.678631	1	0.00197984	0.495199	-0.00148792	0.379952	no
P07996	THBS1	0.000834797	0.00211816	0.394114	0.693497	1	0.00301983	0.421446	-0.000183844	0.942857	no
P09936	UCHL1	-0.000352487	0.00103707	-0.339886	0.733942	1	0.00272773	0.118825	-0.00202314	0.11623	no
Q06323	PSME1	-0.000262829	0.000863527	-0.304367	0.760849	1	0.00257741	0.101553	-0.00148553	0.150337	no
P07195	LDHB	-0.000196145	0.000849161	-0.230987	0.817325	1	0.00153625	0.244483	-0.00141935	0.20066	no
P02751	FN1	5.17063e-05	0.000410592	0.125931	0.899786	1	0.00349914	3.33836e-06	-0.00140871	0.004034	no
P22692	IGFBP4	-5.12535e-05	0.000507252	-0.101042	0.919517	1	-0.00204382	0.0790643	0.000416041	0.460403	no

## Sheet: eTable4
trait	uniprot_id	gene_symbol	beta	se	zval	pval	p_bonf
WAIST	P18065	IGFBP2	-9.19013	0.583815	-15.7415	7.8556e-56	2.19957e-54
GLUCOSE	P18065	IGFBP2	-0.077346	0.00954063	-8.10701	5.18795e-16	1.45263e-14
WALKSP	Q99988	GDF15	-0.157998	0.0217402	-7.26753	3.66121e-13	1.02514e-11
CRP	P18065	IGFBP2	-0.475454	0.0661752	-7.18478	6.73141e-13	1.88479e-11
CRP	P16035	TIMP2	-1.36832	0.194485	-7.0356	1.98409e-12	5.55546e-11
WALKSP	P01034	CST3	-0.219479	0.0358804	-6.11696	9.5377e-10	2.67056e-08
WAIST	P16035	TIMP2	-11.0896	1.86105	-5.9588	2.54092e-09	7.11457e-08
WALKSP	P18669	PGAM1	0.03575	0.00610001	5.86064	4.6109e-09	1.29105e-07
DBP	P18065	IGFBP2	-3.04294	0.546374	-5.56934	2.55706e-08	7.15976e-07
GRIP	Q99988	GDF15	-4.33202	0.856843	-5.0558	4.28597e-07	1.20007e-05
ALBUMIN	P18065	IGFBP2	-0.0799461	0.0162903	-4.90759	9.22045e-07	2.58173e-05
BUN	Q99988	GDF15	3.27702	0.669091	4.89772	9.69536e-07	2.7147e-05
IL6	Q99988	GDF15	0.399097	0.0816632	4.88711	1.02325e-06	2.86509e-05
WAIST	Q9UBR2	CTSZ	5.76308	1.21546	4.74147	2.12176e-06	5.94092e-05
WALKSP	P63104	YWHAZ	0.0304383	0.00653956	4.65449	3.24778e-06	9.09379e-05
RDW	P18065	IGFBP2	0.242948	0.0540241	4.49703	6.89095e-06	0.000192947
IL6	P01034	CST3	0.588533	0.132252	4.45008	8.58388e-06	0.000240349
ALBUMIN	Q16270	IGFBP7	0.17918	0.040495	4.42474	9.65575e-06	0.000270361
WALKSP	O00299	CLIC1	0.0353315	0.00806131	4.38285	1.17137e-05	0.000327984
WALKSP	Q15063	POSTN	-0.0976143	0.0225852	-4.32205	1.54584e-05	0.000432836
GLUCOSE	Q99988	GDF15	0.0684525	0.0158932	4.30703	1.65458e-05	0.000463281
DBP	P07942	LAMB1	4.33662	1.00931	4.29663	1.73417e-05	0.000485567
WAIST	P05155	SERPING1	-4.84133	1.16337	-4.16148	3.16195e-05	0.000885345
CRP	Q9UBR2	CTSZ	0.532542	0.128344	4.14932	3.33459e-05	0.000933685
CRP	Q16610	ECM1	-0.733386	0.179147	-4.09376	4.24428e-05	0.0011884
GRIP	P18065	IGFBP2	-2.15431	0.529157	-4.07121	4.67701e-05	0.00130956
WALKSP	P04075	ALDOA	0.0726043	0.0181291	4.00485	6.20557e-05	0.00173756
SBP	P18065	IGFBP2	-4.27133	1.06806	-3.99914	6.35733e-05	0.00178005
WALKSP	Q9UBR2	CTSZ	-0.101284	0.0264772	-3.82534	0.000130591	0.00365655
BUN	P52823	STC1	2.77613	0.727943	3.81367	0.000136918	0.00383369
RDW	P01033	TIMP1	0.506069	0.136677	3.70265	0.000213358	0.00597403
ALBUMIN	P01034	CST3	-0.150994	0.0421662	-3.58093	0.000342374	0.00958648
GRIP	P01034	CST3	-4.91865	1.38445	-3.55278	0.000381179	0.010673
WAIST	Q15063	POSTN	-3.68107	1.03976	-3.54032	0.000399642	0.01119
RDW	Q9Y240	CLEC11A	0.209098	0.0593754	3.52163	0.000428909	0.0120095
WAIST	P07942	LAMB1	4.17625	1.18965	3.51048	0.000447296	0.0125243
GLUCOSE	P21810	BGN	0.0466884	0.013314	3.50671	0.000453684	0.0127032
ALBUMIN	Q99988	GDF15	-0.0909571	0.026095	-3.48562	0.000491004	0.0137481
CRP	P05155	SERPING1	-0.427947	0.123034	-3.47829	0.000504621	0.0141294
BUN	P01034	CST3	3.53267	1.05372	3.35259	0.000800605	0.0224169
WAIST	P63104	YWHAZ	-1.01788	0.303801	-3.3505	0.000806652	0.0225862
IL6	P52823	STC1	0.308868	0.0957189	3.22682	0.00125172	0.0350482
IL6	P01033	TIMP1	0.416972	0.130189	3.20281	0.00136093	0.0381059
WALKSP	P01033	TIMP1	-0.112143	0.0351677	-3.1888	0.00142866	0.0400025
GRIP	P63104	YWHAZ	0.776832	0.244374	3.17887	0.0014785	0.0413981
RDW	Q99988	GDF15	0.272208	0.0865412	3.14542	0.0016585	0.046438
IL6	P05155	SERPING1	-0.293216	0.0940308	-3.1183	0.00181898	0.0509313
IL6	P04075	ALDOA	-0.209561	0.0673899	-3.10969	0.00187286	0.0524402
GRIP	P04075	ALDOA	2.06526	0.679486	3.03944	0.00237018	0.066365
BUN	P18065	IGFBP2	1.2558	0.416598	3.01441	0.00257476	0.0720933
WALKSP	Q16610	ECM1	0.109689	0.0367545	2.98436	0.00284169	0.0795672
PALK	Q16270	IGFBP7	15.87	5.3451	2.96908	0.00298697	0.0836352
BUN	P07339	CTSD	-1.77488	0.598283	-2.96663	0.00301086	0.0843041
WAIST	P0DMV8	HSPA1A	3.64098	1.23472	2.94882	0.0031899	0.0893171
GLUCOSE	Q9UBR2	CTSZ	0.0504837	0.0174017	2.90107	0.00371888	0.104129
ALBUMIN	P0DMV8	HSPA1A	0.0901066	0.0314837	2.86201	0.00420968	0.117871
WAIST	O00299	CLIC1	-1.05671	0.374695	-2.82019	0.00479948	0.134385
PALK	P0DMV8	HSPA1A	13.9055	4.94776	2.81047	0.00494692	0.138514
ALBUMIN	P63104	YWHAZ	0.021825	0.00780887	2.79489	0.00519172	0.145368
BUN	P07858	CTSB	2.18069	0.78604	2.77428	0.00553245	0.154909
WAIST	P04075	ALDOA	-2.31936	0.840039	-2.76102	0.0057621	0.161339
WAIST	P24593	IGFBP5	-5.07313	1.83766	-2.76065	0.00576862	0.161521
ALBUMIN	P04075	ALDOA	0.05904	0.0214932	2.74691	0.00601589	0.168445
WALKSP	Q16270	IGFBP7	-0.0953277	0.0349255	-2.72946	0.00634389	0.177629
WALKSP	P52823	STC1	-0.0701207	0.0257878	-2.71915	0.00654506	0.183262
IL6	P07858	CTSB	0.278251	0.102833	2.70585	0.00681292	0.190762
IL6	Q9UBR2	CTSZ	0.26523	0.0982495	2.69955	0.00694325	0.194411
WALKSP	Q9Y240	CLEC11A	-0.0409357	0.0153522	-2.66644	0.00766599	0.214648
PALK	Q9Y240	CLEC11A	6.7871	2.59687	2.61357	0.00896024	0.250887
WAIST	Q15582	TGFBI	3.9469	1.51572	2.60398	0.00921475	0.258013
IL6	P63104	YWHAZ	-0.063571	0.0244748	-2.59741	0.00939296	0.263003
RDW	P07858	CTSB	0.274299	0.107004	2.56344	0.0103639	0.29019
CRP	Q99988	GDF15	0.266809	0.106709	2.50034	0.0124076	0.347412
DBP	P18669	PGAM1	0.601447	0.24257	2.47948	0.0131573	0.368404
SBP	Q16610	ECM1	-6.7569	2.73291	-2.47242	0.0134202	0.375765
WAIST	P07339	CTSD	2.20599	0.894558	2.46601	0.0136628	0.382559
GLUCOSE	Q9Y240	CLEC11A	-0.0254388	0.0103426	-2.45961	0.0139088	0.389446
GLUCOSE	P16035	TIMP2	-0.0671834	0.0273363	-2.45766	0.0139844	0.391564
RDW	P03956	MMP1	0.0928206	0.0381464	2.43327	0.0149631	0.418968
BUN	O00299	CLIC1	-0.578499	0.23956	-2.41484	0.0157423	0.440784
DBP	P16035	TIMP2	-3.84045	1.5977	-2.40373	0.0162287	0.454403
RDW	Q16610	ECM1	-0.339742	0.141745	-2.39685	0.0165365	0.463021
CRP	Q15063	POSTN	-0.25837	0.108589	-2.37934	0.0173435	0.485619
IL6	Q16610	ECM1	-0.319002	0.136954	-2.32926	0.0198451	0.555663
IL6	P07951	TPM2	-0.224043	0.0964639	-2.32256	0.020203	0.565684
WALKSP	P18065	IGFBP2	-0.0323134	0.0139288	-2.31989	0.0203466	0.569704
GRIP	O00299	CLIC1	0.704292	0.303777	2.31845	0.0204248	0.571894
WAIST	P17936	IGFBP3	-2.53891	1.09728	-2.31382	0.0206774	0.578967
GLUCOSE	Q15063	POSTN	-0.039102	0.0169508	-2.30679	0.0210666	0.589864
PALK	P07339	CTSD	8.91371	3.9151	2.27675	0.022801	0.638428
ALBUMIN	P07942	LAMB1	0.0700548	0.0308679	2.2695	0.0232378	0.650657
CRP	P01034	CST3	0.394783	0.174336	2.26449	0.0235441	0.659235
WAIST	Q14019	COTL1	2.83378	1.25836	2.25196	0.0243251	0.681103
PALK	P01033	TIMP1	15.0541	6.73482	2.23526	0.0254003	0.711209
ALBUMIN	P18669	PGAM1	0.0162767	0.00729393	2.23154	0.0256457	0.718079
BUN	P63104	YWHAZ	-0.407495	0.183238	-2.22385	0.0261584	0.732434
GLUCOSE	P01034	CST3	-0.0553314	0.0249573	-2.21704	0.0266204	0.745371
GRIP	P21810	BGN	-1.5278	0.694823	-2.19883	0.0278903	0.780928
RDW	P01034	CST3	0.305842	0.139752	2.18846	0.0286361	0.801809
ALBUMIN	O00299	CLIC1	0.0208039	0.00959806	2.16752	0.0301955	0.845475
IL6	P17936	IGFBP3	-0.189113	0.0879859	-2.14935	0.0316063	0.884977
RDW	Q15582	TGFBI	-0.272174	0.127373	-2.13683	0.0326119	0.913133
GRIP	P01033	TIMP1	-2.86562	1.35467	-2.11537	0.0343985	0.963158
GLUCOSE	P07942	LAMB1	0.0348613	0.0165023	2.11251	0.0346426	0.969992
CRP	P07942	LAMB1	0.267146	0.126907	2.10505	0.0352867	0.988027
GRIP	P18669	PGAM1	0.489566	0.234719	2.08576	0.0370006	1
SBP	P18669	PGAM1	0.964315	0.463011	2.08271	0.037278	1
IL6	O00299	CLIC1	-0.0627454	0.030131	-2.08242	0.0373042	1
GLUCOSE	P52823	STC1	0.0358015	0.01723	2.07786	0.0377224	1
SBP	P07942	LAMB1	3.85462	1.89656	2.03243	0.0421104	1
BUN	P04075	ALDOA	-1.06477	0.526179	-2.02358	0.0430132	1
WAIST	P07951	TPM2	-2.41761	1.20415	-2.00773	0.0446715	1
BUN	P01033	TIMP1	2.11881	1.05725	2.00407	0.0450622	1
ALBUMIN	P07858	CTSB	-0.0659101	0.0328993	-2.00339	0.0451352	1
GRIP	Q9Y240	CLEC11A	-1.14109	0.587661	-1.94176	0.0521667	1
SBP	P16035	TIMP2	-5.93283	3.05826	-1.93993	0.0523876	1
WAIST	Q16270	IGFBP7	3.06844	1.58914	1.93088	0.0534976	1
GLUCOSE	P05155	SERPING1	-0.0324113	0.0169919	-1.90745	0.0564625	1
RDW	P24593	IGFBP5	0.292969	0.154244	1.89938	0.0575144	1
CRP	P04075	ALDOA	-0.166582	0.0881897	-1.8889	0.0589048	1
PALK	P07942	LAMB1	7.32323	3.92398	1.86628	0.0620028	1
GRIP	P0DMV8	HSPA1A	1.88421	1.01638	1.85384	0.063762	1
DBP	Q99988	GDF15	-1.61437	0.882108	-1.83013	0.0672311	1
PALK	P52823	STC1	7.88523	4.31242	1.82849	0.0674753	1
GLUCOSE	P07339	CTSD	0.026079	0.0142843	1.82571	0.0678942	1
WAIST	P52823	STC1	2.17512	1.19192	1.82488	0.0680194	1
BUN	P18669	PGAM1	-0.319803	0.175253	-1.8248	0.0680308	1
CRP	P24593	IGFBP5	-0.356747	0.195951	-1.8206	0.0686684	1
ALBUMIN	P01033	TIMP1	-0.0753282	0.0415216	-1.8142	0.0696477	1
PALK	Q9UBR2	CTSZ	7.79833	4.31962	1.80533	0.0710233	1
GLUCOSE	P09211	GSTP1	-0.0263799	0.014735	-1.79029	0.0734066	1
SBP	P0DMV8	HSPA1A	3.66151	2.0499	1.78619	0.0740693	1
BUN	P07942	LAMB1	-1.23795	0.698491	-1.77231	0.0763424	1
GLUCOSE	P63104	YWHAZ	-0.00762686	0.00436344	-1.7479	0.0804814	1
CRP	P07339	CTSD	0.163374	0.0936015	1.74542	0.0809124	1
DBP	Q16610	ECM1	-2.52026	1.4488	-1.73955	0.0819379	1
BUN	Q15582	TGFBI	1.64951	0.952361	1.73202	0.08327	1
WALKSP	P07858	CTSB	-0.0476574	0.0276907	-1.72106	0.0852393	1
BUN	Q16270	IGFBP7	1.61819	0.943068	1.71588	0.0861836	1
ALBUMIN	P03956	MMP1	-0.0198498	0.0116003	-1.71115	0.0870542	1
DBP	P03956	MMP1	-0.654229	0.387498	-1.68834	0.0913458	1
ALBUMIN	Q15582	TGFBI	0.065435	0.0388947	1.68236	0.0924982	1
BUN	P0DMV8	HSPA1A	1.331	0.795479	1.67321	0.0942865	1
DBP	P0DMV8	HSPA1A	1.76792	1.05749	1.67181	0.0945624	1
RDW	P07942	LAMB1	-0.16613	0.0996095	-1.66781	0.0953533	1
GLUCOSE	Q14019	COTL1	0.0331044	0.019883	1.66496	0.0959208	1
PALK	P07858	CTSB	7.7612	4.66757	1.66279	0.0963538	1
PALK	P24593	IGFBP5	10.4557	6.35429	1.64546	0.0998756	1
GLUCOSE	P18669	PGAM1	0.00683212	0.00418219	1.63362	0.102339	1
RDW	P21810	BGN	-0.117175	0.0719706	-1.62809	0.103505	1
BUN	P24593	IGFBP5	1.79528	1.1058	1.62352	0.104478	1
SBP	P03956	MMP1	-1.18111	0.747144	-1.58083	0.113917	1
GLUCOSE	P04075	ALDOA	-0.0196732	0.0125801	-1.56384	0.117855	1
BUN	P05155	SERPING1	1.09816	0.712927	1.54035	0.123474	1
GLUCOSE	P0DMV8	HSPA1A	0.028711	0.0188163	1.52586	0.127046	1
DBP	Q15063	POSTN	-1.33651	0.897894	-1.48849	0.136621	1
RDW	P16035	TIMP2	0.231085	0.157382	1.46831	0.14202	1
IL6	Q9Y240	CLEC11A	0.0837878	0.0571066	1.46722	0.142317	1
CRP	P21810	BGN	-0.131248	0.0900632	-1.45729	0.145037	1
WALKSP	P21810	BGN	-0.0270672	0.0186226	-1.45346	0.146095	1
IL6	P03956	MMP1	0.0523121	0.0363993	1.43717	0.150669	1
WALKSP	P07942	LAMB1	0.0371499	0.0260219	1.42764	0.153395	1
PALK	Q99988	GDF15	6.17276	4.36706	1.41348	0.157514	1
ALBUMIN	P05155	SERPING1	-0.0424581	0.0300481	-1.41301	0.157654	1
RDW	Q16270	IGFBP7	-0.184291	0.132583	-1.39	0.164528	1
WALKSP	P17936	IGFBP3	0.0328816	0.0238222	1.38029	0.167496	1
BUN	P09211	GSTP1	0.855564	0.619912	1.38014	0.167544	1
IL6	Q15063	POSTN	0.115316	0.0835904	1.37953	0.167731	1
GRIP	P07942	LAMB1	1.3024	0.982554	1.32552	0.184997	1
BUN	P03956	MMP1	-0.37742	0.287169	-1.31428	0.188753	1
CRP	P52823	STC1	0.164461	0.125692	1.30844	0.190724	1
ALBUMIN	Q9Y240	CLEC11A	-0.0237185	0.0182236	-1.30153	0.193079	1
BUN	Q15063	POSTN	0.914579	0.703815	1.29946	0.193786	1
SBP	Q9UBR2	CTSZ	2.56634	1.97579	1.29889	0.193981	1
ALBUMIN	P07339	CTSD	0.0296979	0.0229895	1.2918	0.196427	1
CRP	P18669	PGAM1	0.0386857	0.0301925	1.2813	0.200088	1
RDW	Q14019	COTL1	-0.134315	0.106247	-1.26417	0.206168	1
ALBUMIN	Q16610	ECM1	0.0552118	0.0438008	1.26052	0.207481	1
GRIP	P52823	STC1	-1.21376	0.972248	-1.24841	0.211883	1
BUN	P21810	BGN	0.702736	0.563423	1.24726	0.212301	1
WALKSP	P24593	IGFBP5	-0.0490674	0.0399856	-1.22713	0.219775	1
RDW	P18669	PGAM1	0.0293347	0.0239671	1.22395	0.22097	1
ALBUMIN	Q9UBR2	CTSZ	-0.0381389	0.0314606	-1.21228	0.225407	1
WALKSP	Q15582	TGFBI	-0.0400893	0.0331691	-1.20864	0.226803	1
GLUCOSE	O00299	CLIC1	-0.00689641	0.00573187	-1.20317	0.22891	1
IL6	Q14019	COTL1	-0.118497	0.100524	-1.17879	0.238483	1
DBP	Q16270	IGFBP7	1.59016	1.35252	1.1757	0.239716	1
BUN	Q9UBR2	CTSZ	0.855728	0.740771	1.15519	0.248014	1
IL6	P07339	CTSD	0.0830888	0.0721773	1.15118	0.24966	1
PALK	P04075	ALDOA	3.66843	3.1913	1.14951	0.250346	1
WALKSP	P09211	GSTP1	0.0226954	0.0197883	1.14691	0.251418	1
SBP	P04075	ALDOA	-1.55391	1.38033	-1.12575	0.26027	1
CRP	P03956	MMP1	0.051538	0.047442	1.08634	0.277329	1
WAIST	P21810	BGN	0.923919	0.85178	1.08469	0.278058	1
GLUCOSE	P03956	MMP1	-0.00723673	0.00685743	-1.05531	0.291282	1
CRP	Q15582	TGFBI	-0.165676	0.16015	-1.0345	0.300901	1
GRIP	Q16610	ECM1	1.43105	1.39633	1.02487	0.305426	1
GRIP	Q15063	POSTN	-0.888809	0.869139	-1.02263	0.306482	1
SBP	P07858	CTSB	-2.11483	2.0835	-1.01504	0.310086	1
PALK	Q15582	TGFBI	5.81329	5.79888	1.00249	0.316109	1
RDW	Q15063	POSTN	-0.0889827	0.0888145	-1.00189	0.316395	1
RDW	P07339	CTSD	0.0763848	0.0762639	1.00158	0.316544	1
PALK	P01034	CST3	6.53828	6.5537	0.997647	0.318451	1
SBP	P07339	CTSD	1.4945	1.52025	0.983063	0.325576	1
DBP	P21810	BGN	-0.717764	0.731154	-0.981687	0.326254	1
GRIP	P03956	MMP1	-0.363118	0.374726	-0.969022	0.332534	1
SBP	Q99988	GDF15	1.66917	1.72427	0.968047	0.333021	1
WAIST	P03956	MMP1	-0.43614	0.452796	-0.963216	0.335439	1
SBP	P17936	IGFBP3	-1.76806	1.86103	-0.950045	0.342089	1
GRIP	P07951	TPM2	-0.940094	0.995066	-0.944755	0.344784	1
WAIST	P01034	CST3	1.5435	1.66053	0.929528	0.352616	1
GRIP	Q9UBR2	CTSZ	-0.944804	1.01835	-0.927778	0.353523	1
DBP	Q15582	TGFBI	1.1966	1.29869	0.921388	0.356848	1
WAIST	P09211	GSTP1	-0.847246	0.9203	-0.92062	0.357249	1
PALK	P05155	SERPING1	3.84723	4.18599	0.919071	0.358058	1
GRIP	P24593	IGFBP5	-1.38327	1.51425	-0.913501	0.360979	1
WAIST	P18669	PGAM1	0.260681	0.286396	0.910209	0.362712	1
WALKSP	P16035	TIMP2	-0.0365663	0.0406128	-0.900365	0.367926	1
IL6	P24593	IGFBP5	0.133961	0.148904	0.899645	0.368309	1
GRIP	P16035	TIMP2	-1.37677	1.54747	-0.889692	0.373631	1
ALBUMIN	P24593	IGFBP5	-0.0412885	0.0475642	-0.868058	0.385363	1
CRP	P01033	TIMP1	-0.145599	0.169855	-0.857193	0.391338	1
SBP	P05155	SERPING1	-1.62016	1.8933	-0.855734	0.392145	1
BUN	P16035	TIMP2	-0.982887	1.1622	-0.845713	0.397713	1
DBP	P24593	IGFBP5	-1.33063	1.5735	-0.845651	0.397747	1
GLUCOSE	Q16270	IGFBP7	0.0184741	0.0222128	0.831689	0.405584	1
PALK	P03956	MMP1	-1.46405	1.7673	-0.828411	0.407438	1
WALKSP	P0DMV8	HSPA1A	-0.021294	0.0266519	-0.798966	0.42431	1
DBP	P07951	TPM2	-0.821273	1.03044	-0.797013	0.425443	1
BUN	Q14019	COTL1	0.667394	0.83849	0.795948	0.426062	1
RDW	P63104	YWHAZ	0.020272	0.0254729	0.795827	0.426133	1
GLUCOSE	Q16610	ECM1	-0.0189905	0.0241241	-0.7872	0.431165	1
GLUCOSE	P07951	TPM2	0.0139344	0.0177291	0.785965	0.431888	1
RDW	P52823	STC1	0.0754978	0.0998749	0.755924	0.449695	1
CRP	O00299	CLIC1	-0.0296887	0.0393988	-0.753543	0.451123	1
IL6	P18065	IGFBP2	-0.0387359	0.0517865	-0.747992	0.454465	1
DBP	Q9UBR2	CTSZ	0.776038	1.04353	0.743666	0.457079	1
WALKSP	P07339	CTSD	-0.0142858	0.0193641	-0.737746	0.460669	1
IL6	P0DMV8	HSPA1A	-0.0729518	0.099153	-0.73575	0.461883	1
CRP	P17936	IGFBP3	-0.0829618	0.114357	-0.725465	0.468167	1
IL6	P18669	PGAM1	-0.0164361	0.022908	-0.717485	0.473075	1
DBP	P52823	STC1	0.71892	1.01877	0.705673	0.480392	1
WALKSP	P07951	TPM2	0.0177306	0.0261623	0.677716	0.497952	1
RDW	P07951	TPM2	-0.0683845	0.10114	-0.676138	0.498953	1
SBP	P21810	BGN	-0.950349	1.43147	-0.663899	0.506755	1
PALK	Q16610	ECM1	-3.88667	5.93251	-0.655147	0.512373	1
ALBUMIN	P52823	STC1	-0.0199412	0.0304699	-0.654455	0.512819	1
DBP	P09211	GSTP1	0.509438	0.792896	0.642503	0.520547	1
GRIP	Q14019	COTL1	-0.685803	1.07248	-0.639458	0.522525	1
IL6	P09211	GSTP1	-0.0449139	0.0738931	-0.607822	0.543305	1
SBP	Q9Y240	CLEC11A	-0.699566	1.156	-0.605161	0.545072	1
WAIST	P01033	TIMP1	-0.918358	1.62746	-0.564288	0.572558	1
SBP	P52823	STC1	1.06815	1.93951	0.550733	0.581817	1
GRIP	Q16270	IGFBP7	0.711702	1.29267	0.550569	0.581929	1
PALK	P09211	GSTP1	2.26742	4.17095	0.543622	0.586702	1
BUN	Q16610	ECM1	-0.550126	1.02233	-0.538109	0.590502	1
SBP	P01033	TIMP1	1.45926	2.71324	0.537828	0.590696	1
CRP	Q16270	IGFBP7	-0.0910147	0.170456	-0.533947	0.593378	1
GLUCOSE	Q15582	TGFBI	0.0118256	0.0225716	0.523912	0.600339	1
ALBUMIN	P21810	BGN	0.0112827	0.0216866	0.520263	0.60288	1
ALBUMIN	Q15063	POSTN	-0.0138108	0.0265713	-0.519764	0.603228	1
WALKSP	P03956	MMP1	-0.00510122	0.00982376	-0.519274	0.603569	1
CRP	P07951	TPM2	-0.0651322	0.127571	-0.510555	0.609663	1
BUN	Q9Y240	CLEC11A	-0.222833	0.437896	-0.508872	0.610842	1
GRIP	Q15582	TGFBI	0.633555	1.25892	0.503252	0.614787	1
RDW	P05155	SERPING1	-0.0486335	0.0980481	-0.496017	0.619883	1
CRP	P09211	GSTP1	0.0471857	0.0956913	0.493103	0.62194	1
CRP	P07858	CTSB	0.0609128	0.135402	0.449868	0.652806	1
RDW	P17936	IGFBP3	0.0405418	0.0931091	0.435423	0.663256	1
PALK	P16035	TIMP2	3.00272	6.96731	0.430973	0.666488	1
IL6	P21810	BGN	-0.0287704	0.06822	-0.42173	0.673222	1
DBP	P63104	YWHAZ	-0.105094	0.259135	-0.405559	0.685067	1
IL6	Q16270	IGFBP7	0.0516111	0.128257	0.402403	0.687387	1
GLUCOSE	P01033	TIMP1	-0.00994335	0.0250348	-0.397182	0.691234	1
DBP	Q14019	COTL1	0.427928	1.07922	0.396518	0.691723	1
DBP	Q9Y240	CLEC11A	-0.237027	0.605908	-0.391193	0.695655	1
IL6	P07942	LAMB1	-0.0361646	0.0967219	-0.373903	0.708477	1
BUN	P17936	IGFBP3	0.27458	0.738658	0.371728	0.710096	1
DBP	P07339	CTSD	0.269652	0.774642	0.348098	0.727766	1
WAIST	Q16610	ECM1	-0.586555	1.70183	-0.34466	0.73035	1
DBP	P07858	CTSB	-0.369864	1.09524	-0.337703	0.735587	1
WAIST	Q99988	GDF15	-0.346136	1.02756	-0.336853	0.736228	1
RDW	P09211	GSTP1	-0.0260837	0.0782862	-0.333184	0.738996	1
GRIP	P05155	SERPING1	-0.313058	0.966268	-0.323987	0.745948	1
SBP	P07951	TPM2	-0.638109	1.97594	-0.32294	0.746741	1
CRP	P63104	YWHAZ	-0.0101721	0.0321117	-0.316772	0.751417	1
ALBUMIN	P17936	IGFBP3	0.00887893	0.0280307	0.316757	0.751428	1
RDW	Q9UBR2	CTSZ	0.0308562	0.102668	0.300543	0.763763	1
CRP	Q14019	COTL1	0.0371936	0.132702	0.280279	0.779263	1
PALK	Q15063	POSTN	-1.37734	4.92588	-0.279614	0.779774	1
WAIST	Q9Y240	CLEC11A	0.189388	0.708678	0.267242	0.789283	1
PALK	P18669	PGAM1	0.27384	1.04547	0.261931	0.793375	1
ALBUMIN	P07951	TPM2	0.00789851	0.0309446	0.255247	0.798532	1
RDW	O00299	CLIC1	0.00783036	0.0317447	0.246667	0.805166	1
GRIP	P09211	GSTP1	0.1834	0.769526	0.238329	0.811626	1
DBP	P01033	TIMP1	-0.332511	1.39728	-0.23797	0.811904	1
BUN	P07951	TPM2	-0.173724	0.752087	-0.230989	0.817324	1
SBP	Q14019	COTL1	0.470377	2.11908	0.221972	0.824336	1
DBP	P17936	IGFBP3	-0.206665	0.945606	-0.218553	0.826998	1
IL6	Q15582	TGFBI	-0.0253676	0.122188	-0.207612	0.835532	1
SBP	P24593	IGFBP5	-0.61475	2.96976	-0.207003	0.836007	1
PALK	Q14019	COTL1	1.12948	5.5496	0.203525	0.838724	1
PALK	P07951	TPM2	-0.891865	4.54398	-0.196274	0.844396	1
SBP	Q16270	IGFBP7	0.477904	2.53338	0.188643	0.850372	1
DBP	P04075	ALDOA	-0.132836	0.719328	-0.184667	0.85349	1
PALK	P17936	IGFBP3	-0.912103	4.95051	-0.184244	0.853822	1
RDW	P0DMV8	HSPA1A	-0.0172686	0.104063	-0.165943	0.868202	1
GLUCOSE	P07858	CTSB	-0.00314775	0.0189841	-0.16581	0.868307	1
PALK	P63104	YWHAZ	0.172607	1.06939	0.161407	0.871773	1
CRP	Q9Y240	CLEC11A	0.0119547	0.0748275	0.159764	0.873067	1
DBP	P01034	CST3	0.220216	1.42132	0.154937	0.876871	1
PALK	P21810	BGN	-0.551612	3.70407	-0.148921	0.881616	1
SBP	O00299	CLIC1	-0.0863144	0.622265	-0.13871	0.889679	1
IL6	P16035	TIMP2	-0.0208818	0.1509	-0.138381	0.889939	1
PALK	O00299	CLIC1	0.204647	1.49565	0.136828	0.891167	1
ALBUMIN	P16035	TIMP2	0.00648734	0.0481045	0.134859	0.892723	1
WALKSP	P05155	SERPING1	-0.00315124	0.0255515	-0.123329	0.901846	1
SBP	P63104	YWHAZ	-0.0513044	0.490491	-0.104598	0.916695	1
ALBUMIN	P09211	GSTP1	-0.00240852	0.0235267	-0.102374	0.91846	1
GRIP	P07339	CTSD	0.0764847	0.777182	0.0984129	0.921604	1
CRP	P0DMV8	HSPA1A	0.0124603	0.129443	0.0962606	0.923314	1
PALK	P18065	IGFBP2	-0.236282	2.65733	-0.0889173	0.929148	1
GLUCOSE	P17936	IGFBP3	-0.00121905	0.0175307	-0.0695381	0.944561	1
ALBUMIN	Q14019	COTL1	0.00214473	0.0320346	0.0669503	0.946621	1
GRIP	P17936	IGFBP3	0.0605576	0.915301	0.0661615	0.947249	1
SBP	Q15582	TGFBI	0.1646	2.4936	0.066009	0.947371	1
DBP	O00299	CLIC1	-0.0204456	0.321826	-0.06353	0.949344	1
GLUCOSE	P24593	IGFBP5	0.0015104	0.0260693	0.0579381	0.953798	1
WALKSP	Q14019	COTL1	0.00146556	0.0276962	0.0529156	0.957799	1
SBP	Q15063	POSTN	-0.0907299	1.7793	-0.0509918	0.959332	1
DBP	P05155	SERPING1	-0.0453621	0.999672	-0.045377	0.963807	1
SBP	P01034	CST3	-0.122774	2.73506	-0.0448891	0.964196	1
GRIP	P07858	CTSB	0.0452011	1.0643	0.0424702	0.966124	1
RDW	P04075	ALDOA	-0.00252103	0.0708914	-0.0355618	0.971632	1
WAIST	P07858	CTSB	0.0427784	1.28278	0.0333483	0.973397	1
SBP	P09211	GSTP1	-0.0396822	1.56075	-0.025425	0.979716	1

## Sheet: eTable5
somaid	uniprot	gene_symbol	trait	beta_blsa	beta_inch	se_blsa	se_inch	p_blsa	p_inch
SL000312	P01024	C3	age	-0.000375391	-0.000595702	0.00169378	0.000783499	0.824798	0.447259
SL000313	P01024	C3	age	0.00138829	0.00173615	0.00225437	0.00141729	0.538621	0.220889
SL000314	P01024	C3	age	-0.00290356	-0.00289666	0.00264629	0.00103503	0.273688	0.00523645
SL000456	P01024	C3	age	0.00109729	-0.00104183	0.0016639	0.000473221	0.510252	0.027937
SL003220	P01024	C3	age	0.00027637	-0.00109601	0.000760285	0.000404176	0.716558	0.00681517
SL003362	P01024	C3	age	0.00180806	0.000250398	0.00128406	0.000491181	0.16045	0.61032
SL000312	P01024	C3	ALBUMIN	0.0655766	0.0217928	0.0519639	0.0292369	0.20824	0.456224
SL000313	P01024	C3	ALBUMIN	0.0467848	0.0190047	0.0399065	0.0161555	0.242271	0.239749
SL000314	P01024	C3	ALBUMIN	0.0857601	0.0111291	0.0328923	0.0221354	0.009723	0.615241
SL000456	P01024	C3	ALBUMIN	0.0055008	0.135094	0.0530786	0.0482208	0.917549	0.00518968
SL003220	P01024	C3	ALBUMIN	0.13871	0.0405094	0.115806	0.0566774	0.232237	0.474949
SL003362	P01024	C3	ALBUMIN	0.0566141	0.0653498	0.0686802	0.0466019	0.410615	0.161155
SL000312	P01024	C3	BUN	-0.256819	1.28799	0.741697	0.919154	0.729465	0.161461
SL000313	P01024	C3	BUN	0.0840962	0.6544	0.566779	0.508205	0.882177	0.198176
SL000314	P01024	C3	BUN	0.160667	0.292085	0.474735	0.696444	0.735343	0.675023
SL000456	P01024	C3	BUN	-0.0356146	-1.59353	0.755209	1.52252	0.962428	0.295532
SL003220	P01024	C3	BUN	-0.424411	2.15953	1.65256	1.78226	0.797548	0.225938
SL003362	P01024	C3	BUN	-0.608232	0.673089	0.977793	1.46753	0.534528	0.646589
SL000312	P01024	C3	CRP	1.02268	0.32371	0.216987	0.118887	4.25589e-06	0.00659328
SL000313	P01024	C3	CRP	0.667336	0.172178	0.16922	0.0662446	0.000107103	0.00949397
SL000314	P01024	C3	CRP	0.460229	0.284895	0.142403	0.0895567	0.0014124	0.00151539
SL000456	P01024	C3	CRP	0.754365	1.08048	0.227642	0.194479	0.00107106	3.60744e-08
SL003220	P01024	C3	CRP	1.79451	0.282635	0.496534	0.229916	0.000371206	0.219271
SL003362	P01024	C3	CRP	1.34816	0.732341	0.290333	0.187545	5.79827e-06	0.000101077
SL000312	P01024	C3	DBP	0.124657	-0.787769	1.51235	1.0081	0.93438	0.434741
SL000313	P01024	C3	DBP	0.410632	-0.239668	1.1597	0.55742	0.723601	0.667323
SL000314	P01024	C3	DBP	0.641273	1.93405	0.967084	0.760761	0.507931	0.0111727
SL000456	P01024	C3	DBP	2.69507	3.58493	1.52924	1.66554	0.0793368	0.0316182
SL003220	P01024	C3	DBP	-1.18318	-1.68946	3.3684	1.95407	0.725715	0.387487
SL003362	P01024	C3	DBP	3.69709	1.93883	1.98	1.60734	0.063143	0.228029
SL000312	P01024	C3	GLUCOSE	0.0408061	-0.00652245	0.016979	0.0221289	0.0170536	0.768252
SL000313	P01024	C3	GLUCOSE	0.0282666	-0.00695745	0.013112	0.0122317	0.032162	0.569623
SL000314	P01024	C3	GLUCOSE	0.0157105	0.0350745	0.011031	0.016713	0.155763	0.0361147
SL000456	P01024	C3	GLUCOSE	0.0525685	0.111593	0.0172239	0.0364593	0.00254467	0.00227035
SL003220	P01024	C3	GLUCOSE	0.112206	-0.0242952	0.0377154	0.0428919	0.00324736	0.571237
SL003362	P01024	C3	GLUCOSE	0.076507	0.0914672	0.0221807	0.0351743	0.000670496	0.00945727
SL000312	P01024	C3	GRIP	-0.864253	0.305141	1.35999	1.01079	0.525745	0.762817
SL000313	P01024	C3	GRIP	-1.33106	0.287599	1.03615	0.566253	0.20022	0.611661
SL000314	P01024	C3	GRIP	0.803761	1.55686	0.869626	0.737295	0.356319	0.0350252
SL000456	P01024	C3	GRIP	-0.376238	1.95005	1.38541	1.65464	0.786195	0.238927
SL003220	P01024	C3	GRIP	-0.970556	0.973722	3.03181	1.96934	0.749165	0.621127
SL003362	P01024	C3	GRIP	0.719852	-1.6814	1.79489	1.59338	0.688751	0.291628
SL000312	P01024	C3	IL6	0.0832884	0.0683407	0.158323	0.0922885	0.599348	0.459174
SL000313	P01024	C3	IL6	0.0715809	0.112439	0.121613	0.0509018	0.556713	0.027419
SL000314	P01024	C3	IL6	-0.144947	-0.0159874	0.100945	0.0698792	0.152389	0.819085
SL000456	P01024	C3	IL6	0.116153	0.408606	0.161081	0.152264	0.471589	0.00741232
SL003220	P01024	C3	IL6	-0.107791	-0.0875463	0.352856	0.178931	0.760276	0.624762
SL003362	P01024	C3	IL6	-0.0443032	0.271422	0.208946	0.14699	0.83227	0.0651272
SL000312	P01024	C3	PALK	7.90242	10.2411	3.37654	10.841	0.0201197	0.345069
SL000313	P01024	C3	PALK	5.10499	8.73306	2.60304	5.98913	0.0510715	0.145132
SL000314	P01024	C3	PALK	8.51772	-12.0273	2.11341	8.20096	7.57454e-05	0.142826
SL000456	P01024	C3	PALK	7.23507	31.3916	3.44499	17.9285	0.0368033	0.0802819
SL003220	P01024	C3	PALK	21.312	-17.412	7.48054	21.0176	0.00478347	0.407626
SL003362	P01024	C3	PALK	14.9436	12.8183	4.39763	17.2959	0.000799559	0.458807
SL000312	P01024	C3	RDW	-0.196267	0.0556908	0.142747	0.100094	0.170498	0.57808
SL000313	P01024	C3	RDW	-0.120716	0.0139289	0.109717	0.0553185	0.272385	0.801255
SL000314	P01024	C3	RDW	-0.0498558	-0.296431	0.0916896	0.0752545	0.587146	8.78746e-05
SL000456	P01024	C3	RDW	0.146193	0.0594425	0.145549	0.166107	0.316235	0.720532
SL003220	P01024	C3	RDW	-0.0376493	-0.0548073	0.319277	0.193826	0.906234	0.777419
SL003362	P01024	C3	RDW	0.106118	0.096574	0.188951	0.159544	0.574928	0.545117
SL000312	P01024	C3	SBP	4.77858	-1.11834	2.34812	2.09227	0.0429914	0.593115
SL000313	P01024	C3	SBP	4.85833	-0.626921	1.792	1.15663	0.00721375	0.587931
SL000314	P01024	C3	SBP	1.58219	3.12221	1.51281	1.58079	0.296724	0.0485483
SL000456	P01024	C3	SBP	7.00699	7.27192	2.36704	3.45654	0.0033959	0.0356587
SL003220	P01024	C3	SBP	1.7545	-3.70628	5.27683	4.0547	0.73982	0.360914
SL003362	P01024	C3	SBP	8.89866	4.78323	3.06955	3.33431	0.00410572	0.151747
SL000312	P01024	C3	WAIST	7.3421	1.85838	1.83303	1.15728	8.35929e-05	0.108653
SL000313	P01024	C3	WAIST	5.85436	0.9235	1.40346	0.638943	4.29885e-05	0.148696
SL000314	P01024	C3	WAIST	3.41347	4.2696	1.19242	0.866967	0.00458909	9.99806e-07
SL000456	P01024	C3	WAIST	9.30065	11.9561	1.8299	1.87071	7.7072e-07	2.60327e-10
SL003220	P01024	C3	WAIST	12.5854	0.681775	4.14137	2.24694	0.00264851	0.761635
SL003362	P01024	C3	WAIST	14.9051	7.31745	2.29961	1.82835	5.46768e-10	6.77592e-05
SL000312	P01024	C3	WALKSP	-0.0939088	-0.0653978	0.040969	0.0249298	0.0228232	0.00885282
SL000313	P01024	C3	WALKSP	-0.0658473	-0.0270153	0.0318174	0.0136312	0.0396479	0.0477897
SL000314	P01024	C3	WALKSP	-0.00921528	0.00990972	0.0285692	0.0190208	0.747329	0.602495
SL000456	P01024	C3	WALKSP	-0.0637237	-0.0087366	0.0426529	0.0413588	0.136581	0.832747
SL003220	P01024	C3	WALKSP	-0.201017	-0.0976844	0.091273	0.0483246	0.0286587	0.0435247
SL003362	P01024	C3	WALKSP	-0.0742536	-0.0456485	0.0546823	0.0397727	0.175859	0.251376
SL000426	P02751	FN1	age	0.0025975	-0.00233248	0.0018114	0.00111586	0.152931	0.036858
SL010348	P02751	FN1	age	0.00334904	-0.00101299	0.000939882	0.000623455	0.000444889	0.10454
SL010349	P02751	FN1	age	0.00485379	-0.00175794	0.00174532	0.00112453	0.00586975	0.118325
SL000426	P02751	FN1	ALBUMIN	-0.0781145	0.0238093	0.0484849	0.02052	0.108528	0.246222
SL010348	P02751	FN1	ALBUMIN	-0.188483	0.00324662	0.0931434	0.0367529	0.0441706	0.929628
SL010349	P02751	FN1	ALBUMIN	-0.120333	0.00403929	0.0504142	0.020376	0.0178085	0.842902
SL000426	P02751	FN1	BUN	-0.342411	-0.631275	0.693351	0.645726	0.621884	0.328513
SL010348	P02751	FN1	BUN	0.273272	0.975024	1.33685	1.15587	0.838211	0.399141
SL010349	P02751	FN1	BUN	0.106576	-0.2094	0.726611	0.641038	0.883518	0.743999
SL000426	P02751	FN1	CRP	0.145138	-0.02393	0.212874	0.0834684	0.49606	0.77441
SL010348	P02751	FN1	CRP	0.115851	-0.0969028	0.409782	0.150327	0.777654	0.519336
SL010349	P02751	FN1	CRP	0.267096	-0.040328	0.221557	0.082768	0.229261	0.626202
SL000426	P02751	FN1	DBP	-0.51244	-0.346712	1.41377	0.707975	0.717338	0.624443
SL010348	P02751	FN1	DBP	-1.55385	-0.666852	2.72355	1.26711	0.568881	0.598819
SL010349	P02751	FN1	DBP	0.4844	-0.470041	1.47339	0.702441	0.742635	0.503561
SL000426	P02751	FN1	GLUCOSE	-0.0171819	0.0315143	0.0163278	0.0155046	0.293779	0.0423747
SL010348	P02751	FN1	GLUCOSE	-0.0120064	0.0167791	0.0314151	0.0278055	0.702683	0.546358
SL010349	P02751	FN1	GLUCOSE	-0.0133257	0.0112567	0.0171068	0.0154144	0.436819	0.465404
SL000426	P02751	FN1	GRIP	-0.63553	0.254171	1.27211	0.692304	0.617844	0.713612
SL010348	P02751	FN1	GRIP	1.32671	-0.410266	2.45146	1.24408	0.588899	0.741654
SL010349	P02751	FN1	GRIP	0.504328	-0.0507656	1.32372	0.686125	0.703563	0.941037
SL000426	P02751	FN1	IL6	-0.0710527	0.0129616	0.148057	0.0648175	0.631755	0.841546
SL010348	P02751	FN1	IL6	-0.129086	-0.150257	0.285361	0.11591	0.651436	0.19518
SL010349	P02751	FN1	IL6	-0.0582706	0.0100075	0.155184	0.0643186	0.707642	0.876388
SL000426	P02751	FN1	PALK	1.29189	-1.03826	3.19354	7.61547	0.686198	0.891585
SL010348	P02751	FN1	PALK	4.96799	-39.3814	6.14825	13.5699	0.419907	0.00379268
SL010349	P02751	FN1	PALK	2.03826	-3.67976	3.32277	7.55591	0.540209	0.626369
SL000426	P02751	FN1	RDW	0.0550389	-0.0999301	0.133985	0.0704354	0.681615	0.156305
SL010348	P02751	FN1	RDW	0.400032	-0.271416	0.25733	0.125622	0.121434	0.0309809
SL010349	P02751	FN1	RDW	0.109587	-0.0507788	0.140279	0.0698993	0.435497	0.46774
SL000426	P02751	FN1	SBP	-1.86289	-1.79139	2.21193	1.46814	0.400549	0.222705
SL010348	P02751	FN1	SBP	-2.62959	-5.667	4.26601	2.62328	0.538237	0.0310029
SL010349	P02751	FN1	SBP	1.57976	-1.98209	2.30569	1.45655	0.49394	0.173898
SL000426	P02751	FN1	WAIST	1.36095	0.558965	1.77051	0.808829	0.442873	0.489689
SL010348	P02751	FN1	WAIST	-1.73092	0.760495	3.41471	1.45763	0.612709	0.601979
SL010349	P02751	FN1	WAIST	-0.0124159	0.132137	1.85452	0.802778	0.994664	0.869295
SL000426	P02751	FN1	WALKSP	0.0243525	0.0410897	0.0387843	0.0175242	0.530713	0.0192519
SL010348	P02751	FN1	WALKSP	0.0280838	0.0275793	0.0750616	0.0315453	0.708652	0.382196
SL010349	P02751	FN1	WALKSP	0.00633285	0.0272723	0.0407118	0.0174018	0.876527	0.117409
SL017612	P07900 P08238	HSP90AA1 HSP90AB1	age	0.000494299	-0.00441265	0.00252345	0.00162261	0.844875	0.0066586
SL017612	P07900 P08238	HSP90AA1 HSP90AB1	ALBUMIN	-0.00649023	0.0320099	0.0349969	0.0140831	0.853038	0.0232543
SL017612	P07900 P08238	HSP90AA1 HSP90AB1	BUN	-0.845994	-0.698446	0.494834	0.443705	0.0886788	0.115794
SL017612	P07900 P08238	HSP90AA1 HSP90AB1	CRP	0.558687	-0.0740377	0.148043	0.0573748	0.00020523	0.197225
SL017612	P07900 P08238	HSP90AA1 HSP90AB1	DBP	0.406297	0.205689	1.01478	0.486886	0.689247	0.672786
SL017612	P07900 P08238	HSP90AA1 HSP90AB1	GLUCOSE	-0.00155656	-0.00650504	0.011903	0.0106836	0.896074	0.542751
SL017612	P07900 P08238	HSP90AA1 HSP90AB1	GRIP	0.295415	1.14389	0.913442	0.463597	0.74668	0.0138129
SL017612	P07900 P08238	HSP90AA1 HSP90AB1	IL6	-0.0918708	-0.0401496	0.10616	0.0445564	0.387721	0.367767
SL017612	P07900 P08238	HSP90AA1 HSP90AB1	PALK	1.67018	2.70754	2.29057	5.23643	0.466648	0.605236
SL017612	P07900 P08238	HSP90AA1 HSP90AB1	RDW	0.0178513	0.0508319	0.096287	0.0485086	0.853082	0.294958
SL017612	P07900 P08238	HSP90AA1 HSP90AB1	SBP	0.964201	0.0766956	1.58895	1.01043	0.544572	0.939512
SL017612	P07900 P08238	HSP90AA1 HSP90AB1	WAIST	0.957846	-0.600174	1.27098	0.56113	0.451843	0.285087
SL017612	P07900 P08238	HSP90AA1 HSP90AB1	WALKSP	0.00799577	0.0437065	0.0277856	0.0120086	0.773791	0.000288253
SL000454	P08238	HSP90AB1	age	0.000477466	-0.00367328	0.0021659	0.00122809	0.825717	0.00285234
SL000454	P08238	HSP90AB1	ALBUMIN	-0.00747885	0.0458272	0.0407745	0.0185984	0.85463	0.0139154
SL000454	P08238	HSP90AB1	BUN	-1.07274	-0.787568	0.575848	0.586454	0.063753	0.179617
SL000454	P08238	HSP90AB1	CRP	0.631438	-0.093749	0.172658	0.0757561	0.000317005	0.21621
SL000454	P08238	HSP90AB1	DBP	0.294008	0.312359	1.18255	0.643279	0.803875	0.627383
SL000454	P08238	HSP90AB1	GLUCOSE	0.000870234	-0.00613125	0.0137922	0.0141171	0.949746	0.66416
SL000454	P08238	HSP90AB1	GRIP	0.402469	1.6661	1.06415	0.614828	0.705625	0.00687191
SL000454	P08238	HSP90AB1	IL6	-0.113409	-0.0646547	0.123661	0.0588579	0.36005	0.272272
SL000454	P08238	HSP90AB1	PALK	1.82775	1.92125	2.66907	6.91933	0.494166	0.781331
SL000454	P08238	HSP90AB1	RDW	0.0355684	0.0665669	0.112174	0.064076	0.75147	0.299131
SL000454	P08238	HSP90AB1	SBP	0.81957	0.150914	1.85196	1.33502	0.658513	0.910021
SL000454	P08238	HSP90AB1	WAIST	1.10092	-0.907083	1.48085	0.739208	0.457973	0.220096
SL000454	P08238	HSP90AB1	WALKSP	0.017431	0.0586281	0.0324218	0.0158324	0.591364	0.000225695
SL008071	P27348	YWHAQ	age	0.00335404	-0.00263659	0.0012415	0.000811141	0.00742169	0.00119289
SL008071	P27348	YWHAQ	ALBUMIN	0.0155187	0.0475928	0.0730271	0.0282064	0.831904	0.0918748
SL008071	P27348	YWHAQ	BUN	-1.17873	-1.88855	1.03622	0.886625	0.256523	0.0334267
SL008071	P27348	YWHAQ	CRP	0.338365	-0.193673	0.31335	0.114915	0.281385	0.0922536
SL008071	P27348	YWHAQ	DBP	1.90562	-0.480271	2.06176	0.973937	0.356334	0.62204
SL008071	P27348	YWHAQ	GLUCOSE	-0.00965967	-0.030671	0.0244267	0.0213525	0.692887	0.151216
SL008071	P27348	YWHAQ	GRIP	2.4382	1.1125	1.87492	0.926553	0.194779	0.230222
SL008071	P27348	YWHAQ	IL6	-0.372178	-0.103638	0.220055	0.0891055	0.0921596	0.245087
SL008071	P27348	YWHAQ	PALK	5.08869	4.84255	4.7541	10.4753	0.285591	0.643985
SL008071	P27348	YWHAQ	RDW	-0.0368243	0.082896	0.199102	0.0972602	0.853434	0.394259
SL008071	P27348	YWHAQ	SBP	-0.675443	-1.39972	3.27543	2.02076	0.836809	0.488688
SL008071	P27348	YWHAQ	WAIST	1.74504	-2.93391	2.63705	1.12241	0.508812	0.00909588
SL008071	P27348	YWHAQ	WALKSP	0.0310882	0.0981428	0.0572535	0.0240497	0.587685	4.87645e-05
SL004815	P31946	YWHAB	age	0.00192404	-0.00616709	0.00335134	0.00205883	0.566452	0.00281213
SL004815	P31946	YWHAB	ALBUMIN	-0.0174143	0.0247205	0.0263285	0.0111004	0.509003	0.0261833
SL004815	P31946	YWHAB	BUN	-0.587745	-0.444294	0.372946	0.349854	0.116412	0.204419
SL004815	P31946	YWHAB	CRP	0.362605	-0.0722065	0.112353	0.0451714	0.00143385	0.110272
SL004815	P31946	YWHAB	DBP	-0.278445	-0.119783	0.76414	0.383743	0.715901	0.754999
SL004815	P31946	YWHAB	GLUCOSE	-0.00652354	-0.010831	0.00892709	0.00841428	0.465684	0.198334
SL004815	P31946	YWHAB	GRIP	-0.0439159	0.886221	0.687944	0.366792	0.949156	0.0159041
SL004815	P31946	YWHAB	IL6	-0.0903854	-0.0416478	0.079843	0.0351049	0.258796	0.235771
SL004815	P31946	YWHAB	PALK	0.118608	1.79089	1.7267	4.12712	0.945296	0.664437
SL004815	P31946	YWHAB	RDW	0.00416609	0.0263568	0.0725227	0.0382138	0.95424	0.490541
SL004815	P31946	YWHAB	SBP	0.00446716	-0.2824	1.19739	0.796291	0.997027	0.722935
SL004815	P31946	YWHAB	WAIST	-0.0962634	-1.09948	0.958167	0.439957	0.920062	0.0126241
SL004815	P31946	YWHAB	WALKSP	0.00967503	0.0355252	0.0209277	0.00943459	0.64431	0.000176809
SL017611	P31946 P62258 P61981 Q04917 P27348 P63104 P31947	YWHAB YWHAE YWHAG YWHAH YWHAQ YWHAZ SFN	age	0.00272428	-0.00519894	0.00375598	0.00219434	0.468992	0.0180247
SL017611	P31946 P62258 P61981 Q04917 P27348 P63104 P31947	YWHAB YWHAE YWHAG YWHAH YWHAQ YWHAZ SFN	ALBUMIN	-0.010715	0.0226215	0.0235038	0.0104162	0.648904	0.0301229
SL017611	P31946 P62258 P61981 Q04917 P27348 P63104 P31947	YWHAB YWHAE YWHAG YWHAH YWHAQ YWHAZ SFN	BUN	-0.45233	-0.455988	0.333227	0.328193	0.175978	0.165043
SL017611	P31946 P62258 P61981 Q04917 P27348 P63104 P31947	YWHAB YWHAE YWHAG YWHAH YWHAQ YWHAZ SFN	CRP	0.305464	-0.0767678	0.100911	0.0424386	0.00275447	0.0707866
SL017611	P31946 P62258 P61981 Q04917 P27348 P63104 P31947	YWHAB YWHAE YWHAG YWHAH YWHAQ YWHAZ SFN	DBP	0.0949765	-0.156851	0.681985	0.360027	0.889363	0.663179
SL017611	P31946 P62258 P61981 Q04917 P27348 P63104 P31947	YWHAB YWHAE YWHAG YWHAH YWHAQ YWHAZ SFN	GLUCOSE	-0.00443595	-0.00811361	0.00792899	0.00789717	0.576402	0.304492
SL017611	P31946 P62258 P61981 Q04917 P27348 P63104 P31947	YWHAB YWHAE YWHAG YWHAH YWHAQ YWHAZ SFN	GRIP	0.131991	0.782019	0.613773	0.342393	0.829921	0.0226281
SL017611	P31946 P62258 P61981 Q04917 P27348 P63104 P31947	YWHAB YWHAE YWHAG YWHAH YWHAQ YWHAZ SFN	IL6	-0.0788861	-0.0463152	0.0712498	0.032927	0.269374	0.159875
SL017611	P31946 P62258 P61981 Q04917 P27348 P63104 P31947	YWHAB YWHAE YWHAG YWHAH YWHAQ YWHAZ SFN	PALK	0.297422	0.826229	1.54057	3.87254	0.847083	0.831096
SL017611	P31946 P62258 P61981 Q04917 P27348 P63104 P31947	YWHAB YWHAE YWHAG YWHAH YWHAQ YWHAZ SFN	RDW	0.0269448	0.018148	0.064826	0.0358578	0.678057	0.612899
SL017611	P31946 P62258 P61981 Q04917 P27348 P63104 P31947	YWHAB YWHAE YWHAG YWHAH YWHAQ YWHAZ SFN	SBP	0.451341	-0.41416	1.06798	0.747044	0.672972	0.579437
SL017611	P31946 P62258 P61981 Q04917 P27348 P63104 P31947	YWHAB YWHAE YWHAG YWHAH YWHAQ YWHAZ SFN	WAIST	-0.129747	-1.04286	0.854916	0.41388	0.879505	0.011912
SL017611	P31946 P62258 P61981 Q04917 P27348 P63104 P31947	YWHAB YWHAE YWHAG YWHAH YWHAQ YWHAZ SFN	WALKSP	0.0114026	0.0337433	0.0186358	0.00887152	0.541248	0.00015204
SL004984	P62258	YWHAE	age	0.00165016	0.000344398	0.00115933	0.000586475	0.155989	0.557187
SL004984	P62258	YWHAE	ALBUMIN	-0.0757454	-0.0288627	0.0762876	0.0390591	0.321815	0.460121
SL004984	P62258	YWHAE	BUN	0.362728	-0.242462	1.09043	1.22919	0.739708	0.843672
SL004984	P62258	YWHAE	CRP	-0.191398	-0.29615	0.322192	0.15867	0.553077	0.0622918
SL004984	P62258	YWHAE	DBP	0.34999	-1.87848	2.23027	1.34582	0.875441	0.163105
SL004984	P62258	YWHAE	GLUCOSE	-0.0141414	0.0150372	0.0251868	0.0295604	0.575043	0.611086
SL004984	P62258	YWHAE	GRIP	3.75948	-0.632471	1.97889	1.35504	0.0587216	0.6408
SL004984	P62258	YWHAE	IL6	0.112249	-0.243629	0.233669	0.123073	0.631421	0.0480441
SL004984	P62258	YWHAE	PALK	-1.45223	-11.7443	5.02856	14.4847	0.773	0.417683
SL004984	P62258	YWHAE	RDW	0.084118	-0.0969677	0.211553	0.133906	0.691283	0.469157
SL004984	P62258	YWHAE	SBP	1.47736	-2.84185	3.46927	2.79405	0.670625	0.309363
SL004984	P62258	YWHAE	WAIST	-4.47961	-2.26894	2.76243	1.54014	0.106267	0.141034
SL004984	P62258	YWHAE	WALKSP	0.0729572	-0.0477633	0.0609071	0.0333986	0.232255	0.153028
SL005688	P63104	YWHAZ	age	-0.000130708	-0.00465182	0.00346627	0.00141211	0.969953	0.00102365
SL005688	P63104	YWHAZ	ALBUMIN	-0.00641973	0.0466405	0.0254762	0.0161554	0.801275	0.00397821
SL005688	P63104	YWHAZ	BUN	-0.429752	-0.140539	0.361413	0.510494	0.235631	0.783147
SL005688	P63104	YWHAZ	CRP	0.353615	-0.115482	0.109262	0.0655721	0.00139132	0.0785415
SL005688	P63104	YWHAZ	DBP	-0.329921	0.014229	0.738696	0.559517	0.655565	0.979717
SL005688	P63104	YWHAZ	GLUCOSE	-0.00802025	-0.0132684	0.00846963	0.012271	0.34468	0.279849
SL005688	P63104	YWHAZ	GRIP	0.236117	1.65294	0.664957	0.550557	0.72285	0.00276096
SL005688	P63104	YWHAZ	IL6	-0.079045	-0.090517	0.0772346	0.0511354	0.307175	0.0770263
SL005688	P63104	YWHAZ	PALK	-0.115564	0.434122	1.66945	6.01783	0.944872	0.942506
SL005688	P63104	YWHAZ	RDW	0.0254288	0.0172578	0.0704153	0.055576	0.718338	0.75623
SL005688	P63104	YWHAZ	SBP	0.0460667	0.133164	1.15768	1.16104	0.968293	0.908712
SL005688	P63104	YWHAZ	WAIST	-0.591171	-1.65464	0.925596	0.63737	0.523659	0.00957982
SL005688	P63104	YWHAZ	WALKSP	0.00783072	0.0431856	0.0202074	0.0136731	0.698741	0.00163782
SL004362	Q9Y240	CLEC11A	age	0.00103555	0.0020941	0.00139557	0.000758663	0.458825	0.00588754
SL004363	Q9Y240	CLEC11A	age	0.000950582	0.00235189	0.00153938	0.000844603	0.537508	0.00546649
SL004362	Q9Y240	CLEC11A	ALBUMIN	-0.000398097	-0.0277309	0.0632857	0.0301894	0.994986	0.358558
SL004363	Q9Y240	CLEC11A	ALBUMIN	0.00125455	-0.0303389	0.0573734	0.0271117	0.982573	0.263412
SL004362	Q9Y240	CLEC11A	BUN	-0.116066	-0.11985	0.900387	0.950223	0.897544	0.899657
SL004363	Q9Y240	CLEC11A	BUN	-0.0738707	-0.564584	0.816287	0.853345	0.927972	0.508381
SL004362	Q9Y240	CLEC11A	CRP	-0.166118	0.0476068	0.276439	0.122406	0.548492	0.69742
SL004363	Q9Y240	CLEC11A	CRP	-0.135354	0.0395947	0.250894	0.10984	0.590079	0.718573
SL004362	Q9Y240	CLEC11A	DBP	1.15459	-0.61679	1.83396	1.04125	0.529608	0.553753
SL004363	Q9Y240	CLEC11A	DBP	0.323784	-0.469773	1.66393	0.935346	0.845885	0.615612
SL004362	Q9Y240	CLEC11A	GLUCOSE	-0.016596	-0.036509	0.0209488	0.0228235	0.429065	0.110017
SL004363	Q9Y240	CLEC11A	GLUCOSE	-0.0188474	-0.032652	0.0189973	0.0205014	0.322204	0.111569
SL004362	Q9Y240	CLEC11A	GRIP	-0.95998	-1.20675	1.65084	1.03745	0.561465	0.245092
SL004363	Q9Y240	CLEC11A	GRIP	-1.11513	-1.15589	1.49591	0.931402	0.456758	0.214953
SL004362	Q9Y240	CLEC11A	IL6	0.0998685	0.0709158	0.192156	0.0953094	0.603755	0.457026
SL004363	Q9Y240	CLEC11A	IL6	0.114901	0.083462	0.174142	0.0855934	0.510035	0.329761
SL004362	Q9Y240	CLEC11A	PALK	7.57455	9.03804	4.11638	11.1973	0.0670418	0.419775
SL004363	Q9Y240	CLEC11A	PALK	5.39856	10.2982	3.74229	10.0558	0.150499	0.306048
SL004362	Q9Y240	CLEC11A	RDW	0.180131	0.262011	0.173889	0.103148	0.301343	0.0112409
SL004363	Q9Y240	CLEC11A	RDW	0.109141	0.209096	0.157782	0.092679	0.489812	0.0242921
SL004362	Q9Y240	CLEC11A	SBP	-1.25794	-0.441528	2.87423	2.16104	0.662042	0.838153
SL004363	Q9Y240	CLEC11A	SBP	-2.50884	0.354234	2.60154	1.94116	0.335875	0.85524
SL004362	Q9Y240	CLEC11A	WAIST	-0.614976	0.221454	2.30065	1.19408	0.789473	0.852908
SL004363	Q9Y240	CLEC11A	WAIST	-0.211419	0.443784	2.08599	1.07147	0.919359	0.678836
SL004362	Q9Y240	CLEC11A	WALKSP	-0.0753471	-0.0433237	0.0499814	0.0258279	0.133091	0.0938038
SL004363	Q9Y240	CLEC11A	WALKSP	-0.0726031	-0.0232459	0.0452539	0.0232169	0.110046	0.31697
